# Supplementary material for: Assembly and annotation of Solanum dulcamara and Solanum nigrum plant genomes, two nightshades with contrasting susceptibilities to Ralstonia solanacearum
Source: G3 (Bethesda). 2025 May 26;15(7):jkaf119. doi: 10.1093/g3journal/jkaf119 (PMC12239606; doi:10.1093/g3journal/jkaf119)
Supplement: jkaf119_Supplementary_Data [file jkaf119_supplementary_data.zip]

Archive with 6 entries (6 files):
- Figure_S1_G3-2025-405851.png
- Figure_S2_G3-2025-405851.png
- Figure_S3_G3-2025-405851.png
- Figure_S4_G3-2025-405851.png
- Supplemental_Material_Legends_G3-2025-405851.docx
- Supplementary_Tables_G3-2025-405851.xlsx
