# Supplementary material for: Assembly and annotation of Solanum dulcamara and Solanum nigrum plant genomes, two nightshades with contrasting susceptibilities to Ralstonia solanacearum
Source: G3 (Bethesda). 2025 May 26;15(7):jkaf119. doi: 10.1093/g3journal/jkaf119 (PMC12239606; doi:10.1093/g3journal/jkaf119)
Supplement: jkaf119_Supplementary_Data [file jkaf119_supplementary_data.zip › Supplementary_Tables_G3-2025-405851.xlsx]

## Sheet: Table S1
Table S1. Seqkit stats of the S. dulcamara and S. nigrum genomes
	S. dulcamara	S. nigrum
Number of sequences	3356	3010
Total bases (bp)	881223639	1061442536
Minimum length (bp)	1367	59
Average length (bp)	262582	352639
Maximum length (bp)	4680776	16062472
Q1	84283.5	4714
Q2	167160	24873
Q3	338782	232518
N50	421481	1883648
Gc (%)	35.65	36.54

## Sheet: Table S2
Table S2. S. dulcamara and S. nigrum pseudochromosome sizes and the number of contigs in each using the tomato pangenome as reference
Pseudochromosome	Sizes	Contigs
Sd_ntJoin0	82335470	257
Sd_ntJoin1	82418428	215
Sd_ntJoin2	97613293	259
Sd_ntJoin3	88855216	289
Sd_ntJoin4	66725887	214
Sd_ntJoin5	81760031	264
Sd_ntJoin6	80148488	245
Sd_ntJoin7	85083616	314
Sd_ntJoin8	87061218	273
Sd_ntJoin9	84229218	316
Sd_ntJoin10	87905418	290
Sd_ntJoin11	70504429	233
Sn_ntJoin0	120418316	24
Sn_ntJoin1	91284766	52
Sn_ntJoin2	111432655	79
Sn_ntJoin3	105832691	63
Sn_ntJoin4	99325115	65
Sn_ntJoin5	123878116	56
Sn_ntJoin6	116370327	58
Sn_ntJoin7	99056791	42
Sn_ntJoin8	113492486	62
Sn_ntJoin9	100895116	54
Sn_ntJoin10	104563718	51
Sn_ntJoin11	119131327	48

## Sheet: Table S3
Table S3. Methylation frequencies in each contig of the S. dulcamara genome
contig S. dulcamara genome	Mean number motifs in group	Mean called sites	Men called sited methylated	Mean Methylation frequency
tig00000001_pilon	1.23103	22.2284	20.241	0.891189
tig00000002_pilon	1.22858	20.6746	18.7224	0.884376
tig00000003_pilon	1.23225	22.2175	19.49	0.861428
tig00000005_pilon	1.26689	30.2232	15.6419	0.517997
tig00000021_pilon	1.22293	22.4764	20.2093	0.879821
tig00000026_pilon	1.22204	23.7854	20.233	0.867736
tig00000032_pilon	1.24456	22.5132	20.353	0.88071
tig00000046_pilon	1.22843	21.7114	19.5831	0.878789
tig00000050_pilon	1.23786	22.5277	20.1856	0.877427
tig00000052_pilon	1.26645	21.104	18.2113	0.84013
tig00000054_pilon	1.20455	20.5352	18.7442	0.88999
tig00000056_pilon	1.23913	22.2351	20.2712	0.888721
tig00000057_pilon	1.30776	24.2788	20.3286	0.81316
tig00000059_pilon	1.22566	22.1619	20.1908	0.888513
tig00000083_pilon	1.32686	26.5085	24.2846	0.885195
tig00000086_pilon	1.3239	25.1023	22.1979	0.850645
tig00000096_pilon	1.22286	18.631	16.919	0.866429
tig00000098_pilon	1.27204	25.3931	21.2217	0.846201
tig00000102_pilon	1.20697	22.7173	19.9805	0.869558
tig00000104_pilon	1.23206	20.6662	18.3093	0.862916
tig00000106_pilon	1.28742	24.0507	15.2129	0.643562
tig00000109_pilon	1.20396	23.8302	21.6889	0.885652
tig00000112_pilon	1.27091	23.8322	20.3651	0.838211
tig00000113_pilon	1.26241	16.8984	14.7528	0.851835
tig00000125_pilon	1.25266	21.5151	18.9468	0.84788
tig00000126_pilon	1.23983	21.7637	18.586	0.834049
tig00000129_pilon	1.20424	17.537	16.0103	0.884885
tig00000132_pilon	1.23773	24.8062	21.2825	0.862035
tig00000138_pilon	1.16951	15.1768	13.486	0.860475
tig00000139_pilon	1.31523	22.0019	20.0904	0.883152
tig00000140_pilon	1.22127	14.2817	13.0711	0.884547
tig00000149_pilon	1.21689	17.0724	15.0898	0.866066
tig00000150_pilon	1.2259	23.5372	17.5096	0.735777
tig00000151_pilon	1.27051	12.8182	10.2772	0.759931
tig00000152_pilon	1.25699	16.9939	15.3626	0.872618
tig00000156_pilon	1.20495	12.9887	10.4685	0.788018
tig00000159_pilon	1.16867	19.0241	17.6854	0.909722
tig00000161_pilon	1.31404	22.9941	21.1355	0.890192
tig00000167_pilon	1.26933	31.2198	22.0183	0.757187
tig00000170_pilon	1.27584	29.8324	22.0168	0.732822
tig00000171_pilon	1.2236	19.2489	17.2409	0.881679
tig00000172_pilon	1.24002	22.0282	19.6112	0.869845
tig00000173_pilon	1.25919	12.6636	10.5202	0.828289
tig00000174_pilon	1.2071	22.4052	18.775	0.829399
tig00000175_pilon	1.2224	11.5946	9.847	0.831297
tig00000178_pilon	1.36238	23.3821	21.4301	0.880542
tig00000181_pilon	1.21775	22.0272	20.2547	0.894628
tig00000182_pilon	1.27897	22.5663	19.2752	0.837553
tig00000185_pilon	1.28709	21.7531	19.4764	0.854962
tig00000186_pilon	1.21765	19.2437	16.5817	0.833764
tig00000187_pilon	1.22633	22.2973	19.9789	0.874792
tig00000190_pilon	1.24247	22.1281	20.0417	0.882366
tig00000191_pilon	1.31838	21.0299	18.7828	0.865354
tig00000192_pilon	1.24485	20.9942	18.2725	0.857421
tig00000197_pilon	1.25249	25.2238	14.0469	0.582804
tig00000207_pilon	1.25931	27.9197	22.7928	0.811338
tig00000210_pilon	1.25173	13.2439	11.449	0.846779
tig00000214_pilon	1.22491	22.7386	20.8325	0.895644
tig00000216_pilon	1.27662	22.9269	19.5829	0.832586
tig00000217_pilon	1.22935	21.9184	19.6308	0.872518
tig00000218_pilon	1.23049	18.5107	16.5071	0.855789
tig00000221_pilon	1.24582	22.6664	20.6556	0.886438
tig00000223_pilon	1.25304	34.7309	15.1076	0.488793
tig00000234_pilon	1.23911	24.5031	17.7065	0.714503
tig00000238_pilon	1.28356	24.8481	20.793	0.806704
tig00000243_pilon	1.24609	22.3577	20.1875	0.880332
tig00000244_pilon	1.24918	19.0493	15.361	0.755961
tig00000246_pilon	1.23966	23.138	20.773	0.881396
tig00000248_pilon	1.22131	19.8335	17.4398	0.863567
tig00000249_pilon	1.33207	21.2484	18.4995	0.845769
tig00000251_pilon	1.22442	23.7658	21.6587	0.889073
tig00000252_pilon	1.25397	21.426	19.7224	0.897854
tig00000254_pilon	1.24195	24.0834	21.4566	0.865636
tig00000262_pilon	1.28094	19.8749	17.4142	0.841878
tig00000266_pilon	1.24227	22.3171	19.9471	0.873201
tig00000272_pilon	1.24206	24.0226	21.3526	0.884011
tig00000273_pilon	1.21334	20.0631	18.0031	0.868162
tig00000275_pilon	1.25647	22.7217	19.7242	0.854371
tig00000276_pilon	1.22429	22.3979	20.11	0.881746
tig00000279_pilon	1.22811	28.7666	15.9089	0.578523
tig00000280_pilon	1.34615	14.0626	11.6312	0.796233
tig00000282_pilon	1.27619	28.9629	19.8224	0.700881
tig00000284_pilon	1.18437	16.1719	14.025	0.826428
tig00000286_pilon	1.2081	23.2889	20.8697	0.881451
tig00000287_pilon	1.24469	20.7195	17.9523	0.828156
tig00000291_pilon	1.28974	25.1729	18.4877	0.727501
tig00000306_pilon	1.22414	19.8018	18.1909	0.897265
tig00000307_pilon	1.24896	24.283	14.6139	0.609316
tig00000308_pilon	1.21282	23.4547	18.5462	0.852851
tig00000311_pilon	1.20354	19.1917	17.4165	0.881869
tig00000314_pilon	1.21936	24.1216	20.025	0.881628
tig00000318_pilon	1.41245	22.0734	20.3616	0.888344
tig00000319_pilon	1.26761	22.8532	19.3929	0.825927
tig00000324_pilon	1.24494	19.0884	17.0372	0.854299
tig00000325_pilon	1.23301	22.9607	20.5152	0.877128
tig00000326_pilon	1.21912	22.6633	20.4351	0.879905
tig00000327_pilon	1.37961	14.4706	12.6086	0.842511
tig00000328_pilon	1.37027	17.0871	13.3305	0.755027
tig00000330_pilon	1.25376	21.2416	19.3087	0.877346
tig00000331_pilon	1.29279	26.0116	22.6039	0.849024
tig00000336_pilon	1.33763	21.5973	18.0675	0.805112
tig00000338_pilon	1.2539	21.8541	19.3331	0.861548
tig00000339_pilon	1.25187	24.0023	20.4992	0.833865
tig00000343_pilon	1.21664	22.9367	20.3136	0.863442
tig00000344_pilon	1.23441	21.5264	19.434	0.888773
tig00000345_pilon	1.21549	22.1891	20.0073	0.882053
tig00000346_pilon	1.22712	22.4661	19.8349	0.869977
tig00000349_pilon	1.20885	21.4542	19.7198	0.897493
tig00000351_pilon	1.22687	22.8296	20.494	0.876805
tig00000352_pilon	1.21019	23.4696	21.0899	0.879012
tig00000355_pilon	1.28525	25.9627	19.3447	0.738428
tig00000358_pilon	1.25896	22.2642	20.1239	0.867132
tig00000359_pilon	1.24929	24.4041	20.9685	0.836167
tig00000360_pilon	1.21756	22.1955	19.9863	0.879795
tig00000361_pilon	1.20227	21.1939	19.3586	0.893621
tig00000371_pilon	1.22835	25.2109	17.9556	0.71395
tig00000372_pilon	1.26184	21.3871	18.7683	0.855352
tig00000378_pilon	1.24068	31.3425	16.3917	0.547763
tig00000379_pilon	1.23115	23.3166	21.215	0.887251
tig00000381_pilon	1.21151	23.2922	20.3784	0.859254
tig00000382_pilon	1.26457	21.2433	18.7241	0.852399
tig00000384_pilon	1.28111	18.195	15.8886	0.848633
tig00000387_pilon	1.22725	22.601	20.5338	0.90054
tig00000388_pilon	1.22402	17.2521	15.6235	0.871514
tig00000393_pilon	1.28026	22.9988	21.3618	0.904468
tig00000394_pilon	1.25053	26.5851	16.7137	0.617567
tig00000396_pilon	1.24535	19.8561	18.02	0.877469
tig00000400_pilon	1.27342	21.6793	17.6893	0.787698
tig00000401_pilon	1.20417	21.0157	19.2501	0.893905
tig00000403_pilon	1.28102	20.7183	18.4235	0.86571
tig00000404_pilon	1.35233	28.2502	24.2657	0.807054
tig00000412_pilon	1.21578	12.5505	10.2044	0.803794
tig00000413_pilon	1.20502	19.9287	17.9616	0.878407
tig00000414_pilon	1.24979	28.5901	20.1824	0.696056
tig00000419_pilon	1.25523	21.5851	18.7623	0.864415
tig00000420_pilon	1.25415	23.1083	20.4274	0.862011
tig00000421_pilon	1.22545	21.81	19.9159	0.890465
tig00000423_pilon	1.21959	19.3381	16.0024	0.80559
tig00000426_pilon	1.23917	21.122	16.2681	0.750364
tig00000428_pilon	1.27875	18.5359	16.1431	0.839659
tig00000429_pilon	1.22232	24.0977	21.3118	0.898543
tig00000430_pilon	1.26054	23.0128	20.7874	0.8809
tig00000431_pilon	1.23158	28.4531	14.8147	0.539678
tig00000434_pilon	1.2137	22.2861	20.188	0.886143
tig00000438_pilon	1.26854	25.2015	20.1249	0.784843
tig00000439_pilon	1.34905	23.7001	21.5743	0.88046
tig00000441_pilon	1.2686	23.4873	19.1483	0.810137
tig00000447_pilon	1.4489	10.808	9.67541	0.85729
tig00000451_pilon	1.21534	20.2973	17.9811	0.857381
tig00000452_pilon	1.26607	26.3404	17.0063	0.629472
tig00000453_pilon	1.28155	24.92	20.3827	0.793063
tig00000454_pilon	1.27902	20.7059	14.4513	0.692808
tig00000455_pilon	1.26335	18.6446	17.1183	0.884989
tig00000456_pilon	1.26539	27.1334	19.4435	0.714296
tig00000457_pilon	1.28722	16.0095	13.4984	0.822554
tig00000458_pilon	1.24926	27.8035	14.8243	0.566993
tig00000459_pilon	1.30939	19.6567	17.1676	0.848473
tig00000460_pilon	1.24783	21.5112	19.5665	0.885286
tig00000463_pilon	1.24106	15.1154	13.8897	0.889241
tig00000466_pilon	1.32489	24.4836	20.7276	0.813568
tig00000471_pilon	1.22147	21.1263	18.911	0.876777
tig00000476_pilon	1.23414	25.6191	21.6922	0.853819
tig00000481_pilon	1.24854	19.7788	17.4712	0.861055
tig00000482_pilon	1.26014	33.4824	16.9292	0.588523
tig00000486_pilon	1.32168	17.7061	15.7233	0.871055
tig00000487_pilon	1.27617	24.906	22.2413	0.865467
tig00000490_pilon	1.27434	21.5714	19.8715	0.897038
tig00000491_pilon	1.20222	22.3214	20.3769	0.900811
tig00000492_pilon	1.28137	17.315	12.3482	0.702358
tig00000493_pilon	1.28231	21.7211	20.1801	0.902012
tig00000499_pilon	1.2236	29.2943	12.6664	0.466922
tig00000500_pilon	1.29804	19.07	17.3255	0.871158
tig00000501_pilon	1.22375	21.201	19.3726	0.89247
tig00000502_pilon	1.24938	21.6298	18.4021	0.833472
tig00000503_pilon	1.50616	29.0673	23.264	0.807674
tig00000508_pilon	1.33252	25.5557	19.1319	0.737225
tig00000514_pilon	1.23019	22.2497	20.1323	0.882004
tig00000515_pilon	1.28877	23.487	19.0005	0.799657
tig00000516_pilon	1.25829	22.4767	20.458	0.881379
tig00000520_pilon	1.21157	23.5218	21.4587	0.888312
tig00000521_pilon	1.27649	27.1216	18.8179	0.690688
tig00000523_pilon	1.24089	23.3644	20.4229	0.85475
tig00000525_pilon	1.23349	22.5032	20.271	0.876317
tig00000527_pilon	1.27751	20.2585	18.4198	0.881286
tig00000539_pilon	1.23155	20.6209	18.2063	0.857038
tig00000540_pilon	1.22004	30.4335	12.3054	0.426697
tig00000545_pilon	1.30078	17.5951	15.0716	0.814581
tig00000550_pilon	1.20617	21.7756	19.8863	0.891086
tig00000551_pilon	1.28316	20.9906	16.2176	0.735762
tig00000556_pilon	1.26637	22.5508	20.6965	0.891419
tig00000557_pilon	1.24612	21.5611	19.4477	0.879443
tig00000558_pilon	1.24427	22.2472	19.5717	0.857173
tig00000562_pilon	1.39462	10.6637	9.21076	0.800348
tig00000565_pilon	1.22655	21.9879	19.4078	0.862456
tig00000566_pilon	1.25337	30.5605	16.1824	0.538934
tig00000567_pilon	1.21154	22.2538	20.0212	0.886498
tig00000569_pilon	1.26755	23.6665	20.0071	0.815183
tig00000571_pilon	1.25362	23.5141	20.3616	0.854905
tig00000572_pilon	1.30227	20.993	19.4003	0.900049
tig00000576_pilon	1.20548	20.6907	18.5796	0.874436
tig00000577_pilon	1.23138	20.1161	18.4093	0.890503
tig00000579_pilon	1.28065	18.7721	16.6945	0.853096
tig00000580_pilon	1.29488	20.859	17.8811	0.824616
tig00000581_pilon	1.31569	27.5524	23.6686	0.833177
tig00000582_pilon	1.18533	17.2329	15.7021	0.885201
tig00000585_pilon	1.28501	9.1941	8	0.838722
tig00000587_pilon	1.22364	22.8168	20.1529	0.863311
tig00000589_pilon	1.2617	21.3509	18.9974	0.867271
tig00000591_pilon	1.27991	21.6624	19.2529	0.863178
tig00000593_pilon	1.27183	28.7157	17.0164	0.583952
tig00000596_pilon	1.24322	22.8874	20.6409	0.878595
tig00000598_pilon	1.31883	22.9604	20.8983	0.884816
tig00000599_pilon	1.3191	20.8719	17.6869	0.824932
tig00000601_pilon	1.28802	29.358	13.7524	0.516567
tig00000604_pilon	1.22778	22.5896	19.675	0.850294
tig00000605_pilon	1.27502	25.4281	21.8439	0.835355
tig00000606_pilon	1.22644	22.843	20.706	0.887423
tig00000607_pilon	1.26491	28.4839	24.2598	0.832022
tig00000609_pilon	1.21985	19.0099	16.2088	0.835415
tig00000612_pilon	1.23617	31.341	23.3903	0.827888
tig00000613_pilon	1.23577	23.5423	20.6716	0.868294
tig00000615_pilon	1.26377	23.992	21.8508	0.885415
tig00000618_pilon	1.36314	17.9934	16.2046	0.874001
tig00000622_pilon	1.2631	27.8095	20.3557	0.725656
tig00000623_pilon	1.21824	20.6562	18.4729	0.871556
tig00000624_pilon	1.21108	21.6859	19.2546	0.868682
tig00000625_pilon	1.21677	22.3059	19.9241	0.882129
tig00000626_pilon	1.31072	30.7957	21.3801	0.69866
tig00000630_pilon	1.33305	25.3639	22.8	0.870509
tig00000632_pilon	1.30306	26.7114	19.6467	0.74817
tig00000633_pilon	1.26402	19.3741	17.3867	0.871951
tig00000636_pilon	1.22299	20.9348	18.8124	0.873978
tig00000642_pilon	1.2318	21.7684	19.4582	0.875038
tig00000644_pilon	1.22445	24.506	20.8592	0.830493
tig00000649_pilon	1.24584	23.0264	21.0878	0.887135
tig00000650_pilon	1.25294	25.7045	21.5657	0.860075
tig00000652_pilon	1.28108	24.0508	20.8003	0.840751
tig00000653_pilon	1.23824	20.6894	18.2506	0.864995
tig00000654_pilon	1.20797	17.8213	15.5486	0.858067
tig00000656_pilon	1.29289	24.5427	21.9934	0.873936
tig00000662_pilon	1.25046	25.7651	21.0256	0.873178
tig00000663_pilon	1.24844	28.0249	20.2153	0.718976
tig00000664_pilon	1.27893	21.5554	18.0575	0.837905
tig00000669_pilon	1.27361	24.4303	21.4324	0.854768
tig00000674_pilon	1.27103	22.3617	20.1159	0.872208
tig00000675_pilon	1.25297	22.2423	18.6202	0.81986
tig00000676_pilon	1.25756	21.642	18.9026	0.847439
tig00000677_pilon	1.25923	21.4869	19.799	0.896362
tig00000678_pilon	1.21157	28.6216	15.5969	0.544296
tig00000679_pilon	1.24218	28.4334	18.2234	0.643305
tig00000680_pilon	1.26276	26.9067	21.4177	0.81358
tig00000685_pilon	1.22738	21.1805	19.1793	0.883294
tig00000686_pilon	1.21545	23.4003	21.0068	0.895433
tig00000687_pilon	1.23737	23.2803	21.0175	0.884283
tig00000689_pilon	1.21969	22.9278	21.1171	0.896074
tig00000690_pilon	1.30692	22.8348	20.8806	0.889998
tig00000691_pilon	1.27437	23.6393	20.7855	0.853245
tig00000692_pilon	1.21703	25.0102	20.8323	0.809978
tig00000693_pilon	1.29807	22.3308	20.1292	0.871047
tig00000695_pilon	1.25921	35.305	19.178	0.8303
tig00000696_pilon	1.23131	19.3528	16.7865	0.850563
tig00000697_pilon	1.22639	29.2191	13.828	0.483165
tig00000700_pilon	1.22911	21.9669	18.8411	0.838937
tig00000701_pilon	1.21845	23.1404	16.3804	0.722918
tig00000712_pilon	1.23401	22.851	12.1242	0.557871
tig00000715_pilon	1.24896	30.7243	19.9416	0.655777
tig00000716_pilon	1.31504	19.746	16.8711	0.806596
tig00000719_pilon	1.24942	22.2025	20.1382	0.885902
tig00000721_pilon	1.25805	20.3573	17.7503	0.8428
tig00000724_pilon	1.25092	16.0288	11.8324	0.735924
tig00000728_pilon	1.31111	12.7867	10.9585	0.832753
tig00000729_pilon	1.2457	12.7285	10.7128	0.815501
tig00000730_pilon	1.25211	26.8368	17.9272	0.664269
tig00000731_pilon	1.27509	22.9691	19.8525	0.839003
tig00000732_pilon	1.25729	23.3495	16.1771	0.686806
tig00000733_pilon	1.3166	28.5291	22.3552	0.776103
tig00000737_pilon	1.25025	20.7971	17.6506	0.82982
tig00000738_pilon	1.19343	22.8481	20.2819	0.869685
tig00000743_pilon	1.4608	22.1969	18.325	0.756891
tig00000745_pilon	1.23046	23.2454	20.9189	0.87
tig00000747_pilon	1.22923	25.1635	21.6941	0.849717
tig00000749_pilon	1.30355	26.1443	19.9097	0.738438
tig00000751_pilon	1.28479	20.2085	17.9497	0.860046
tig00000752_pilon	1.24798	28.9243	21.4824	0.73832
tig00000754_pilon	1.22064	16.9033	7.65672	0.518465
tig00000755_pilon	1.23052	21.4828	19.1567	0.866857
tig00000757_pilon	1.24575	18.8777	17.0498	0.87269
tig00000764_pilon	1.2334	25.1147	22.3848	0.865817
tig00000766_pilon	1.28792	22.1242	20.253	0.884507
tig00000769_pilon	1.28516	23.8631	21.4336	0.875639
tig00000773_pilon	1.38967	22.8545	16.7684	0.74543
tig00000774_pilon	1.27975	19.6055	18.0822	0.900079
tig00000778_pilon	1.25817	25.3902	18.5336	0.70877
tig00000780_pilon	1.37989	27.0015	24.4477	0.87545
tig00000781_pilon	1.23579	20.323	18.357	0.871626
tig00000783_pilon	1.23892	22.924	19.6679	0.839804
tig00000784_pilon	1.23948	25.0285	16.6665	0.652964
tig00000788_pilon	1.30128	25.737	20.9242	0.803235
tig00000789_pilon	1.28827	22.7495	20.7764	0.886979
tig00000791_pilon	1.32962	24.1504	21.3158	0.868221
tig00000792_pilon	1.23895	20.6863	18.8064	0.878178
tig00000793_pilon	1.25491	17.9607	15.7899	0.857686
tig00000794_pilon	1.28838	25.4416	19.3642	0.743312
tig00000796_pilon	1.26919	19.0806	17.4255	0.884789
tig00000800_pilon	1.21317	31.8159	17.9541	0.577671
tig00000801_pilon	1.22867	24.251	21.3073	0.879932
tig00000802_pilon	1.30171	22.664	19.0317	0.807574
tig00000803_pilon	1.25895	20.8148	18.5791	0.869167
tig00000804_pilon	1.19812	24.4861	22.1231	0.88066
tig00000805_pilon	1.25553	19.1576	16.9705	0.861897
tig00000806_pilon	1.25699	28.4777	16.8049	0.594136
tig00000809_pilon	1.20914	21.3123	18.7847	0.858768
tig00000810_pilon	1.28179	19.0221	16.5328	0.834933
tig00000811_pilon	1.28322	22.8177	21.2781	0.905208
tig00000814_pilon	1.23584	23.8488	20.9668	0.85532
tig00000816_pilon	1.2132	24.2184	20.986	0.87823
tig00000818_pilon	1.22681	24.9944	13.8203	0.565199
tig00000821_pilon	1.20516	22.6842	20.3505	0.882022
tig00000822_pilon	1.38309	25.8719	20.5033	0.732927
tig00000824_pilon	1.22135	23.2482	20.4016	0.860791
tig00000826_pilon	1.23951	20.5185	10.6519	0.562859
tig00000827_pilon	1.25179	9.19286	3.38393	0.399759
tig00000828_pilon	1.24173	28.9352	20.8456	0.714507
tig00000829_pilon	1.2235	21.3932	18.7421	0.858279
tig00000830_pilon	1.26046	22.9708	19.1096	0.822506
tig00000832_pilon	1.25628	20.7579	17.876	0.837098
tig00000833_pilon	1.26708	19.8111	17.4433	0.855866
tig00000839_pilon	1.26448	7.63224	4.94584	0.637627
tig00000841_pilon	1.23722	32.0801	17.6245	0.570459
tig00000843_pilon	1.22148	22.4753	20.169	0.875372
tig00000845_pilon	1.21967	23.5956	20.8567	0.86575
tig00000847_pilon	1.30488	19.0091	17.4268	0.890311
tig00000849_pilon	1.21341	19.4433	17.7597	0.889849
tig00000858_pilon	1.25146	22.2453	20.0341	0.881322
tig00000860_pilon	1.30629	27.9829	19.5233	0.698097
tig00000861_pilon	1.21955	21.6579	18.8089	0.853548
tig00000862_pilon	1.33975	20.6965	16.8681	0.779259
tig00000863_pilon	1.2072	20.7074	18.3429	0.869241
tig00000864_pilon	1.19033	21.7627	19.8635	0.895842
tig00000865_pilon	1.2321	30.3637	16.8062	0.575123
tig00000866_pilon	1.25419	22.3409	19.5338	0.868678
tig00000869_pilon	1.27508	19.2288	17.1219	0.86385
tig00000871_pilon	1.26454	13.4341	11.674	0.847702
tig00000875_pilon	1.22747	21.8377	19.061	0.858018
tig00000876_pilon	1.27056	25.2436	22.88	0.879107
tig00000877_pilon	1.26122	23.3166	19.7642	0.831276
tig00000878_pilon	1.23086	28.469	16.4301	0.587058
tig00000879_pilon	1.32585	26.8027	23.0215	0.868566
tig00000880_pilon	1.21579	21.3154	19.3733	0.887319
tig00000881_pilon	1.3817	22.4518	19.136	0.824966
tig00000886_pilon	1.22926	22.0326	19.1043	0.849514
tig00000889_pilon	1.24408	25.957	14.2473	0.560669
tig00000891_pilon	1.22235	28.0615	17.2675	0.629809
tig00000893_pilon	1.31369	18.6051	16.1735	0.840501
tig00000894_pilon	1.3115	22.2603	17.4029	0.779785
tig00000895_pilon	1.24655	21.708	10.5328	0.532714
tig00000901_pilon	1.29081	25.7394	20.4036	0.782864
tig00000902_pilon	1.24475	27.2665	17.7521	0.65396
tig00000903_pilon	1.28978	24.4886	22.245	0.881369
tig00000906_pilon	1.29237	21.038	19.0238	0.876555
tig00000907_pilon	1.23654	21.4118	19.2882	0.874107
tig00000911_pilon	1.26392	22.978	18.0931	0.793531
tig00000912_pilon	1.33731	25.0806	20.0022	0.773956
tig00000913_pilon	1.40738	24.6031	20.9081	0.840797
tig00000917_pilon	1.27141	26.3457	22.1002	0.862341
tig00000921_pilon	1.27814	20.921	15.7089	0.74115
tig00000923_pilon	1.25306	28.6243	21.448	0.742566
tig00000924_pilon	1.24601	22.8088	18.6897	0.815629
tig00000926_pilon	1.24789	25.4893	20.7424	0.795888
tig00000928_pilon	1.35159	18.3833	15.0611	0.812981
tig00000929_pilon	1.26108	25.6108	18.7013	0.729681
tig00000932_pilon	1.28937	22.5026	17.2216	0.741695
tig00000934_pilon	1.28741	17.0985	14.8659	0.805868
tig00000936_pilon	1.33123	21.2699	17.2762	0.772512
tig00000937_pilon	1.29304	23.42	17.2295	0.726971
tig00000938_pilon	1.32478	15.5521	13.7852	0.852378
tig00000940_pilon	1.28515	25.3623	18.4087	0.716854
tig00000941_pilon	1.22135	21.3851	19.2662	0.881118
tig00000942_pilon	1.23349	21.3961	18.4562	0.846704
tig00000944_pilon	1.24423	22.5631	19.3793	0.847326
tig00000946_pilon	1.22206	21.7081	20.0415	0.900577
tig00000948_pilon	1.16667	17.0969	15.826	0.902711
tig00000949_pilon	1.23707	28.2584	19.7829	0.694941
tig00000953_pilon	1.31793	25.0033	22.1661	0.868648
tig00000958_pilon	1.27864	27.6254	14.0859	0.503764
tig00000959_pilon	1.3304	23.7414	18.2348	0.753004
tig00000960_pilon	1.23774	22.1435	20.2684	0.892289
tig00000961_pilon	1.2325	29.9558	19.714	0.670413
tig00000962_pilon	1.2471	22.5179	19.9873	0.865138
tig00000964_pilon	1.21756	20.6076	18.8377	0.894358
tig00000965_pilon	1.23473	23.5833	20.8122	0.860459
tig00000967_pilon	1.23261	39.8413	19.3747	0.520035
tig00000968_pilon	1.24429	21.754	15.3234	0.724856
tig00000969_pilon	1.2788	25.1644	20.6764	0.811953
tig00000970_pilon	1.19612	23.4968	21.0485	0.875945
tig00000972_pilon	1.21616	22.5285	18.7923	0.82481
tig00000973_pilon	1.314	24.745	18.9842	0.754108
tig00000975_pilon	1.18758	18.7491	16.9166	0.878969
tig00000976_pilon	1.23957	11.9362	9.61416	0.796815
tig00000977_pilon	1.27649	15.6917	14.104	0.881432
tig00000978_pilon	1.26844	24.8129	21.372	0.845605
tig00000982_pilon	1.24226	21.9228	19.5861	0.869512
tig00000983_pilon	1.2257	27.2707	18.7756	0.68217
tig00000984_pilon	1.27671	27.4184	17.5474	0.628459
tig00000985_pilon	1.23217	25.5305	16.5159	0.644804
tig00000986_pilon	1.22636	22.3531	20.4144	0.891182
tig00000988_pilon	1.33801	28.094	23.6526	0.807597
tig00000990_pilon	1.30988	23.9288	19.0541	0.769212
tig00000991_pilon	1.25861	30.2899	21.4482	0.715315
tig00000997_pilon	1.21315	17.5957	15.7116	0.873548
tig00001002_pilon	1.26395	19.7767	17.3576	0.855923
tig00001003_pilon	1.33308	13.7417	11.148	0.823045
tig00001005_pilon	1.25835	21.154	18.8944	0.870576
tig00001006_pilon	1.21684	20.6502	18.4297	0.867955
tig00001010_pilon	1.31919	18.4583	16.7041	0.877175
tig00001013_pilon	1.22595	29.4885	20.7628	0.703564
tig00001016_pilon	1.21033	20.9882	17.4396	0.826183
tig00001026_pilon	1.23674	26.702	16.6206	0.626531
tig00001027_pilon	1.27041	26.0853	18.8112	0.698789
tig00001028_pilon	1.24038	24.6483	21.1864	0.84436
tig00001029_pilon	1.1959	23.7356	21.3082	0.877481
tig00001030_pilon	1.22094	19.7017	17.3697	0.856168
tig00001031_pilon	1.23095	28.0602	14.4365	0.53409
tig00001032_pilon	1.26591	20.7202	18.586	0.875235
tig00001035_pilon	1.27502	20.0165	17.4849	0.859991
tig00001037_pilon	1.30051	21.3854	19.7097	0.897504
tig00001040_pilon	1.16231	19.4857	17.8132	0.893224
tig00001041_pilon	1.29688	18.933	17.269	0.883689
tig00001044_pilon	1.24463	21.9115	20.2367	0.900723
tig00001048_pilon	1.26156	9.26432	7.94755	0.82452
tig00001050_pilon	1.31535	15.4149	13.4869	0.843037
tig00001052_pilon	1.26437	18.6888	17.0336	0.88101
tig00001053_pilon	1.24261	23.5913	21.5177	0.892847
tig00001054_pilon	1.26041	27.2928	17.3482	0.640744
tig00001055_pilon	1.18647	23.1929	20.8541	0.8782
tig00001056_pilon	1.27194	29.0827	21.2459	0.74228
tig00001058_pilon	1.23991	21.6658	19.4746	0.879691
tig00001059_pilon	1.21777	21.3698	18.624	0.848165
tig00001060_pilon	1.22286	15.8656	13.8976	0.854031
tig00001061_pilon	1.23512	23.9366	21.5911	0.892461
tig00001062_pilon	1.25269	25.7704	22.4811	0.853443
tig00001064_pilon	1.29049	25.0178	21.0638	0.822336
tig00001065_pilon	1.23333	28.0671	23.4555	0.851637
tig00001066_pilon	1.39214	13.171	11.2804	0.788445
tig00001067_pilon	1.22711	22.1556	19.8178	0.876985
tig00001068_pilon	1.26942	22.8609	17.6259	0.747334
tig00001070_pilon	1.26759	21.4616	17.7905	0.814849
tig00001072_pilon	1.30945	22.9646	18.0331	0.790128
tig00001084_pilon	1.24188	21.7153	19.1477	0.865353
tig00001086_pilon	1.25043	24.8175	22.3504	0.876095
tig00001088_pilon	1.32358	29.8786	23.994	0.788419
tig00001090_pilon	1.24437	18.9522	16.3276	0.811657
tig00001091_pilon	1.29034	21.4219	19.0007	0.86565
tig00001092_pilon	1.28308	19.0623	16.3422	0.837252
tig00001093_pilon	1.30544	25.5373	21.5749	0.816492
tig00001094_pilon	1.25619	22.9887	19.2099	0.819428
tig00001095_pilon	1.20206	22.0145	19.8082	0.882836
tig00001097_pilon	1.28962	18.2657	16.4713	0.861823
tig00001098_pilon	1.28282	15.8096	14.3298	0.869772
tig00001103_pilon	1.25952	18.0059	15.2661	0.824362
tig00001104_pilon	1.2446	16.0007	14.3931	0.866137
tig00001107_pilon	1.27805	24.6358	21.5353	0.849101
tig00001109_pilon	1.21695	26.7789	13.7007	0.526917
tig00001110_pilon	1.22957	21.4741	18.4779	0.847801
tig00001111_pilon	1.33135	25.4182	23.478	0.897092
tig00001112_pilon	1.23573	26.4862	15.2707	0.578148
tig00001113_pilon	1.31512	25.7823	21.2779	0.795365
tig00001114_pilon	1.23341	22.6509	19.8106	0.854931
tig00001118_pilon	1.31021	25.3299	22.742	0.866279
tig00001121_pilon	1.20308	25.1793	16.5848	0.683629
tig00001122_pilon	1.23949	21.5786	19.7177	0.889775
tig00001126_pilon	1.26912	24.2156	17.2835	0.709255
tig00001130_pilon	1.32039	24.166	21.6162	0.86003
tig00001131_pilon	1.22845	21.411	18.8499	0.857904
tig00001132_pilon	1.28318	27.0256	20.369	0.743405
tig00001133_pilon	1.23293	21.9397	19.7946	0.873439
tig00001134_pilon	1.27093	26.1445	17.5795	0.682092
tig00001135_pilon	1.24783	23.5891	19.9955	0.828225
tig00001136_pilon	1.23221	26.0337	20.6245	0.781525
tig00001138_pilon	1.2468	27.6971	9.46374	0.37873
tig00001139_pilon	1.27698	24.8891	17.8004	0.71114
tig00001142_pilon	1.27006	24.768	18.2686	0.730589
tig00001144_pilon	1.25889	27.9255	18.7159	0.660768
tig00001145_pilon	1.26921	25.783	22.9865	0.86733
tig00001146_pilon	1.25209	12.4842	11.5498	0.888976
tig00001148_pilon	1.28549	26.7498	17.4916	0.645333
tig00001150_pilon	1.2394	16.5706	15.2802	0.900993
tig00001157_pilon	1.22019	25.0935	14.6726	0.594428
tig00001159_pilon	1.28007	24.9897	18.2437	0.712328
tig00001160_pilon	1.1977	23.1661	20.4335	0.867772
tig00001161_pilon	1.25742	28.8394	22.1565	0.780539
tig00001162_pilon	1.25927	20.0726	18.474	0.895267
tig00001163_pilon	1.18993	20.803	18.3833	0.872196
tig00001164_pilon	1.20408	19.1985	17.6477	0.892034
tig00001165_pilon	1.30225	21.0808	19.0358	0.87307
tig00001167_pilon	1.29289	25.5102	20.9664	0.802439
tig00001168_pilon	1.24359	26.4568	13.8051	0.54968
tig00001169_pilon	1.219	23.5147	20.7552	0.866074
tig00001171_pilon	1.313	18.0075	14.9042	0.789335
tig00001173_pilon	1.382	20.452	18.5191	0.870615
tig00001179_pilon	1.24136	25.4331	21.0546	0.823912
tig00001180_pilon	1.31022	23.0841	19.4715	0.819582
tig00001181_pilon	1.20795	21.5432	18.6645	0.84956
tig00001182_pilon	1.27137	19.083	16.9229	0.863135
tig00001183_pilon	1.25075	22.4039	20.2151	0.876497
tig00001184_pilon	1.31335	27.6856	20.1264	0.70399
tig00001185_pilon	1.25325	8.51431	7.6843	0.872984
tig00001186_pilon	1.26055	15.8555	13.9963	0.856468
tig00001191_pilon	1.25808	20.5827	12.3094	0.624264
tig00001193_pilon	1.2981	9.5664	8.04607	0.782599
tig00001194_pilon	1.23721	25.4439	20.2004	0.778128
tig00001195_pilon	1.23178	22.0283	20.4359	0.90461
tig00001196_pilon	1.30236	23.1822	21.0989	0.886647
tig00001197_pilon	1.27621	29.3751	20.3245	0.685527
tig00001199_pilon	1.23515	27.1634	18.5075	0.683622
tig00001201_pilon	1.21835	20.6025	18.0436	0.860523
tig00001202_pilon	1.2387	30.1305	21.2993	0.714125
tig00001203_pilon	1.24261	25.1574	12.7543	0.517986
tig00001207_pilon	1.27208	12.5112	6.98751	0.562343
tig00001208_pilon	1.28254	21.7142	18.2532	0.824359
tig00001211_pilon	1.24172	22.1601	19.9968	0.882275
tig00001212_pilon	1.30033	23.9676	21.002	0.848742
tig00001215_pilon	1.22948	23.2264	21.1004	0.882147
tig00001216_pilon	1.23452	23.4539	20.6535	0.860064
tig00001217_pilon	1.24859	28.6681	18.3645	0.649035
tig00001219_pilon	1.27171	24.2672	19.547	0.792436
tig00001220_pilon	1.23002	20.9534	19.046	0.884673
tig00001221_pilon	1.25728	20.0682	17.6094	0.856992
tig00001222_pilon	1.22957	30.1855	18.2222	0.60568
tig00001223_pilon	1.24766	24.6507	20.5035	0.811077
tig00001225_pilon	1.24395	28.8217	13.3806	0.482413
tig00001227_pilon	1.23447	17.6797	13.7527	0.806206
tig00001229_pilon	1.29718	21.0447	18.9061	0.87363
tig00001230_pilon	1.29013	28.8365	19.7916	0.707669
tig00001234_pilon	1.36364	14.9907	12.7179	0.79772
tig00001238_pilon	1.28777	16.4964	14.0126	0.819868
tig00001241_pilon	1.29419	9.76387	5.77161	0.536399
tig00001242_pilon	1.2185	22.6283	20.692	0.891474
tig00001243_pilon	1.20673	21.608	19.8032	0.893828
tig00001244_pilon	1.27345	21.7016	19.2597	0.867388
tig00001245_pilon	1.24034	15.6928	13.6493	0.823574
tig00001247_pilon	1.30785	25.2001	19.5425	0.792165
tig00001249_pilon	1.29008	21.6333	14.6699	0.678444
tig00001252_pilon	1.29562	20.7197	18.6392	0.870948
tig00001255_pilon	1.26705	24.6915	15.3533	0.62813
tig00001262_pilon	1.22374	22.1071	20.2614	0.894206
tig00001263_pilon	1.26268	25.3293	21.9917	0.843456
tig00001264_pilon	1.2353	21.4288	19.1563	0.868583
tig00001265_pilon	1.21016	20.9711	18.8662	0.878245
tig00001266_pilon	1.24265	20.6558	18.7609	0.885301
tig00001267_pilon	1.23969	20.1433	17.7486	0.859498
tig00001269_pilon	1.21882	24.0399	20.6104	0.860237
tig00001270_pilon	1.21001	21.4308	19.677	0.895225
tig00001272_pilon	1.24338	20.2541	18.268	0.879765
tig00001273_pilon	1.28338	22.7386	20.9471	0.896115
tig00001275_pilon	1.23125	20.9516	19.1739	0.891266
tig00001276_pilon	1.25728	18.4076	15.195	0.827127
tig00001279_pilon	1.22946	35.5833	17.4096	0.526747
tig00001281_pilon	1.25069	25.7514	18.5071	0.721495
tig00001283_pilon	1.2707	28.6023	15.3758	0.541771
tig00001284_pilon	1.21833	28.2021	17.7163	0.620834
tig00001285_pilon	1.22046	21.9941	20.0812	0.89524
tig00001286_pilon	1.22131	21.7957	19.1796	0.86526
tig00001287_pilon	1.24294	23.2485	20.7167	0.869063
tig00001288_pilon	1.24053	22.8829	21.0773	0.898528
tig00001290_pilon	1.19189	16.7512	15.1755	0.878483
tig00001291_pilon	1.27298	27.6326	18.361	0.650628
tig00001292_pilon	1.24509	24.8112	22.8427	0.899517
tig00001293_pilon	1.2463	29.031	21.268	0.739888
tig00001294_pilon	1.22191	22.8678	20.1393	0.863314
tig00001295_pilon	1.22891	22.5539	20.5575	0.887726
tig00001296_pilon	1.2855	23.4826	21.8349	0.901095
tig00001297_pilon	1.25466	23.6659	19.8042	0.826426
tig00001298_pilon	1.33665	25.8707	23.1037	0.860895
tig00001299_pilon	1.2388	28.8265	16.9535	0.605781
tig00001301_pilon	1.27283	25.3778	21.09	0.807484
tig00001303_pilon	1.18878	20.4581	18.5166	0.890981
tig00001306_pilon	1.23812	18.9062	15.9976	0.824526
tig00001308_pilon	1.26396	18.3066	16.6244	0.876686
tig00001311_pilon	1.28989	24.0065	20.0487	0.806028
tig00001313_pilon	1.23227	26.4914	20.9704	0.778757
tig00001316_pilon	1.28123	19.8197	16.6886	0.829793
tig00001317_pilon	1.22335	20.7215	18.8964	0.889548
tig00001318_pilon	1.33236	23.2796	20.9883	0.867851
tig00001319_pilon	1.23531	25.701	23.1186	0.877476
tig00001320_pilon	1.21509	19.5666	17.7786	0.889421
tig00001321_pilon	1.28439	27.9538	19.6779	0.687721
tig00001322_pilon	1.21742	31.4683	18.0373	0.601415
tig00001323_pilon	1.2265	21.8048	19.4935	0.875903
tig00001324_pilon	1.28591	28.866	7.81077	0.317138
tig00001325_pilon	1.22994	20.5885	19.1369	0.90224
tig00001333_pilon	1.22085	22.8102	20.678	0.885576
tig00001335_pilon	1.22874	22.9059	20.8812	0.889072
tig00001336_pilon	1.24895	28.5672	19.5712	0.662967
tig00001337_pilon	1.25918	26.3311	18.7791	0.728633
tig00001338_pilon	1.35316	27.9111	19.9142	0.714324
tig00001341_pilon	1.27162	28.8429	20.3651	0.701301
tig00001342_pilon	1.24977	31.2671	17.3677	0.572415
tig00001343_pilon	1.2542	19.3361	16.921	0.84758
tig00001351_pilon	1.24041	21.1185	18.4955	0.857711
tig00001356_pilon	1.30454	26.6007	24.6639	0.904018
tig00001357_pilon	1.27714	23.8179	20.475	0.834699
tig00001358_pilon	1.24915	24.5589	22.7668	0.904466
tig00001359_pilon	1.2249	23.1316	19.9583	0.843686
tig00001360_pilon	1.28836	23.0154	10.447	0.506227
tig00001361_pilon	1.27553	22.3564	20.5785	0.894024
tig00001362_pilon	1.24048	30.6041	20.8192	0.710772
tig00001363_pilon	1.2667	28.3038	21.6665	0.766841
tig00001364_pilon	1.2133	24.2262	20.9997	0.889514
tig00001365_pilon	1.28842	24.5788	19.78	0.802213
tig00001366_pilon	1.21844	25.3661	15.7963	0.616955
tig00001367_pilon	1.23155	21.416	18.8929	0.863688
tig00001369_pilon	1.27785	25.3615	21.9423	0.852656
tig00001370_pilon	1.29813	24.1507	14.0198	0.610636
tig00001372_pilon	1.22931	29.8675	15.2929	0.527412
tig00001374_pilon	1.22782	21.777	19.7022	0.884575
tig00001375_pilon	1.26058	22.5353	20.5994	0.88783
tig00001376_pilon	1.36381	18.2933	15.2819	0.808028
tig00001377_pilon	1.21244	20.6882	12.284	0.599563
tig00001378_pilon	1.24708	27.8411	18.8477	0.657113
tig00001379_pilon	1.236	22.1415	17.7606	0.834121
tig00001382_pilon	1.30095	24.0369	18.6487	0.749185
tig00001386_pilon	1.24214	24.2541	17.269	0.774179
tig00001387_pilon	1.25276	20.6714	8.66509	0.388537
tig00001388_pilon	1.31989	32.4415	29.3142	0.874158
tig00001390_pilon	1.33629	24.1509	18.5017	0.74489
tig00001392_pilon	1.20414	23.0047	20.3398	0.861087
tig00001393_pilon	1.32627	24.3508	18.0647	0.71593
tig00001394_pilon	1.28788	24.2501	22.0663	0.885677
tig00001395_pilon	1.24607	32.1567	17.99	0.571959
tig00001396_pilon	1.28269	21.4377	19.9456	0.904781
tig00001397_pilon	1.23553	21.452	19.2118	0.871774
tig00001400_pilon	1.28319	27.0514	18.9113	0.692426
tig00001401_pilon	1.22238	22.0214	19.7796	0.87508
tig00001402_pilon	1.28318	25.9931	20.0655	0.730972
tig00001403_pilon	1.25579	28.0535	20.2789	0.724459
tig00001404_pilon	1.22278	22.0607	19.6337	0.865326
tig00001405_pilon	1.27824	24.9682	23.1745	0.906496
tig00001406_pilon	1.22625	23.8097	20.1643	0.841304
tig00001408_pilon	1.25321	21.9978	19.0842	0.841415
tig00001411_pilon	1.21364	19.9196	17.861	0.878908
tig00001412_pilon	1.20668	21.6001	14.7372	0.664201
tig00001413_pilon	1.26151	47.0803	25.4597	0.657291
tig00001414_pilon	1.23222	21.0601	18.9283	0.865543
tig00001415_pilon	1.25045	21.8319	17.1084	0.768283
tig00001416_pilon	1.27619	17.7982	14.7213	0.814476
tig00001417_pilon	1.22981	29.779	18.7601	0.636457
tig00001422_pilon	1.26193	16.0585	9.35374	0.627743
tig00001424_pilon	1.29401	24.3968	20.1612	0.79921
tig00001428_pilon	1.21873	21.9878	19.5032	0.868772
tig00001429_pilon	1.28414	22.7818	18.7317	0.799871
tig00001430_pilon	1.23714	31.7677	19.2959	0.619057
tig00001432_pilon	1.23809	24.3068	21.4202	0.8685
tig00001433_pilon	1.23398	20.021	17.5839	0.852378
tig00001434_pilon	1.26206	26.4609	17.7884	0.668926
tig00001435_pilon	1.21938	21.9059	20.1178	0.898402
tig00001436_pilon	1.3053	27.5515	20.5773	0.747873
tig00001437_pilon	1.18975	28.828	16.9801	0.590327
tig00001439_pilon	1.22894	27.455	19.8973	0.735579
tig00001440_pilon	1.26501	25.3952	19.4816	0.754507
tig00001441_pilon	1.23508	23.7733	20.8165	0.850389
tig00001442_pilon	1.26235	24.1702	21.8542	0.881354
tig00001443_pilon	1.20406	22.0169	19.8274	0.882155
tig00001445_pilon	1.24433	21.1358	18.8481	0.863636
tig00001447_pilon	1.20754	24.9119	16.5798	0.671383
tig00001448_pilon	1.32222	22.1953	17.2047	0.750259
tig00001449_pilon	1.26164	22.2924	19.7487	0.860333
tig00001453_pilon	1.25912	18.5748	14.678	0.766133
tig00001457_pilon	1.22865	26.9066	15.2367	0.569716
tig00001458_pilon	1.26629	27.6219	18.5635	0.662931
tig00001465_pilon	1.27196	22.9992	17.8544	0.762819
tig00001466_pilon	1.22138	19.7021	18.0288	0.891749
tig00001467_pilon	1.23359	21.5672	19.6282	0.885183
tig00001468_pilon	1.26553	24.7215	15.8067	0.625165
tig00001470_pilon	1.2533	27.2179	19.3803	0.713938
tig00001472_pilon	1.24788	23.7933	18.778	0.780336
tig00001474_pilon	1.27529	25.6021	18.8653	0.714512
tig00001475_pilon	1.25021	23.6523	20.0504	0.829461
tig00001476_pilon	1.23834	36.7369	19.9417	0.847571
tig00001479_pilon	1.23905	29.0142	14.2472	0.499469
tig00001480_pilon	1.26231	30.8694	18.9992	0.618113
tig00001482_pilon	1.26809	17.9578	14.8389	0.791006
tig00001484_pilon	1.3254	20.8816	19.3492	0.888821
tig00001487_pilon	1.29602	29.9506	26.6786	0.864549
tig00001489_pilon	1.20199	24.1268	21.0559	0.851647
tig00001490_pilon	1.24551	19.4627	17.7452	0.885825
tig00001492_pilon	1.25904	26.6812	14.0286	0.572472
tig00001499_pilon	1.23393	18.9974	10.0797	0.549219
tig00001501_pilon	1.29223	22.9311	17.0864	0.727756
tig00001504_pilon	1.26677	25.7771	22.4136	0.849757
tig00001505_pilon	1.24984	29.6835	17.2688	0.582684
tig00001506_pilon	1.2422	24.1759	13.4188	0.581585
tig00001507_pilon	1.26835	29.408	22.5754	0.747476
tig00001509_pilon	1.30216	24.9854	20.9219	0.820709
tig00001511_pilon	1.2507	29.6974	18.4499	0.633452
tig00001513_pilon	1.33816	20.7622	17.6691	0.836428
tig00001514_pilon	1.25313	24.1407	17.2433	0.693058
tig00001515_pilon	1.27317	32.0835	22.745	0.715504
tig00001517_pilon	1.27096	20.8688	17.0057	0.793092
tig00001522_pilon	1.23671	20.9604	19.0628	0.870178
tig00001526_pilon	1.21301	21.1244	18.7334	0.864795
tig00001529_pilon	1.21031	16.1178	14.6097	0.867156
tig00001536_pilon	1.2486	29.614	18.4687	0.648052
tig00001537_pilon	1.23322	23.8551	21.7449	0.886716
tig00001538_pilon	1.24692	24.5811	22.1053	0.878546
tig00001539_pilon	1.24085	20.6805	17.7738	0.841759
tig00001540_pilon	1.24649	21.7849	19.2039	0.867816
tig00001541_pilon	1.22104	29.7969	13.1433	0.458601
tig00001543_pilon	1.20802	28.0475	16.4027	0.584972
tig00001544_pilon	1.25905	13.2809	11.6117	0.847029
tig00001546_pilon	1.2585	24.0088	22.339	0.905175
tig00001547_pilon	1.29084	27.1627	20.8911	0.75503
tig00001548_pilon	1.23507	19.9421	17.5691	0.853962
tig00001549_pilon	1.30618	24.665	20.5891	0.808458
tig00001550_pilon	1.23707	24.0112	18.7108	0.762094
tig00001551_pilon	1.30279	21.7784	18.7914	0.837411
tig00001552_pilon	1.24714	22.5538	19.7918	0.854097
tig00001554_pilon	1.3148	19.4482	15.9572	0.799626
tig00001555_pilon	1.24414	21.8432	19.6607	0.873693
tig00001556_pilon	1.30209	15.663	12.5075	0.74092
tig00001558_pilon	1.26652	21.7985	16.9415	0.747587
tig00001562_pilon	1.25066	26.0171	18.8711	0.707287
tig00001563_pilon	1.26938	18.912	13.1629	0.659239
tig00001564_pilon	1.23312	20.5887	9.61283	0.468011
tig00001567_pilon	1.22623	26.7364	16.0037	0.617687
tig00001568_pilon	1.27967	26.0523	19.602	0.73708
tig00001569_pilon	1.2482	25.1203	22.5206	0.878461
tig00001570_pilon	1.24221	27.0208	15.0576	0.564469
tig00001571_pilon	1.31449	22.1049	18.1104	0.790757
tig00001573_pilon	1.28331	24.7629	23.0143	0.907345
tig00001574_pilon	1.28899	19.8595	10.7079	0.532971
tig00001575_pilon	1.23314	21.2056	19.1294	0.884607
tig00001576_pilon	1.2624	25.4412	16.3018	0.638353
tig00001577_pilon	1.27671	23.4315	16.3067	0.685971
tig00001579_pilon	1.28679	18.8755	13.5934	0.734126
tig00001585_pilon	1.4713	25.3639	22.4199	0.856814
tig00001594_pilon	1.19779	17.183	15.6136	0.882797
tig00001597_pilon	1.24548	25.9894	20.5082	0.781744
tig00001598_pilon	1.24227	24.0635	21.6285	0.887085
tig00001599_pilon	1.25952	21.2826	17.042	0.788871
tig00001600_pilon	1.31924	21.3664	19.9506	0.903511
tig00001601_pilon	1.22987	22.4714	20.2547	0.880894
tig00001602_pilon	1.24381	28.8171	20.1903	0.71467
tig00001605_pilon	1.2677	24.0903	21.056	0.848656
tig00001607_pilon	1.31548	28.5751	19.305	0.650137
tig00001609_pilon	1.23381	20.379	17.2711	0.846208
tig00001610_pilon	1.34733	24.4095	17.8476	0.72023
tig00001613_pilon	1.26386	24.7215	16.0146	0.632042
tig00001614_pilon	1.26386	20.0181	17.791	0.859505
tig00001615_pilon	1.29466	17.1002	11.2838	0.684033
tig00001616_pilon	1.22502	19.4554	12.122	0.588211
tig00001622_pilon	1.37844	22.6927	17.7729	0.77505
tig00001627_pilon	1.22513	21.5489	19.0917	0.866725
tig00001628_pilon	1.26592	28.6151	15.0612	0.552301
tig00001630_pilon	1.29764	23.1985	21.5396	0.90271
tig00001631_pilon	1.21145	28.6336	15.0677	0.530808
tig00001632_pilon	1.25789	14.9756	12.7985	0.840609
tig00001633_pilon	1.22285	26.72	14.1341	0.562574
tig00001634_pilon	1.26989	27.0632	21.3976	0.767165
tig00001635_pilon	1.24684	24.2102	15.109	0.632287
tig00001636_pilon	1.20546	21.2325	19.3874	0.888512
tig00001637_pilon	1.24549	20.1618	17.8794	0.865517
tig00001638_pilon	1.23776	20.6179	19.0587	0.897248
tig00001639_pilon	1.29008	27.2097	19.5061	0.713597
tig00001640_pilon	1.20551	21.9218	19.4495	0.863114
tig00001641_pilon	1.25419	14.7243	11.1017	0.750669
tig00001644_pilon	1.22191	19.8436	16.9968	0.837156
tig00001645_pilon	1.23374	22.0947	20.2348	0.896354
tig00001648_pilon	1.26539	17.7423	15.416	0.845984
tig00001649_pilon	1.22393	19.854	17.6455	0.857451
tig00001650_pilon	1.30461	22.2116	17.2641	0.758465
tig00001652_pilon	1.2101	19.7985	17.9875	0.883898
tig00001656_pilon	1.27646	19.4201	11.392	0.585994
tig00001665_pilon	1.23729	23.9718	17.3635	0.710987
tig00001666_pilon	1.29835	16.3333	10.6356	0.684989
tig00001667_pilon	1.20837	22.0201	18.3713	0.830594
tig00001668_pilon	1.28819	25.4966	21.0165	0.804344
tig00001669_pilon	1.21915	24.2309	16.9146	0.69175
tig00001670_pilon	1.24019	27.8343	17.4046	0.634743
tig00001671_pilon	1.25287	22.1757	19.5263	0.857401
tig00001673_pilon	1.24529	26.2564	20.4813	0.762302
tig00001674_pilon	1.22966	22.0336	18.9916	0.841319
tig00001675_pilon	1.34604	23.3347	17.034	0.711272
tig00001676_pilon	1.23767	20.4319	18.1357	0.863012
tig00001677_pilon	1.23702	26.1692	14.7528	0.568275
tig00001678_pilon	1.22936	22.8705	20.2858	0.867623
tig00001679_pilon	1.25436	21.7838	19.7596	0.8816
tig00001680_pilon	1.24216	27.8104	22.4652	0.838512
tig00001681_pilon	1.21625	19.7976	16.3819	0.809076
tig00001684_pilon	1.2764	22.3571	19.1938	0.844258
tig00001686_pilon	1.3019	24.4043	19.2761	0.785253
tig00001687_pilon	1.31424	26.7645	21.6522	0.782953
tig00001688_pilon	1.25095	27.7184	18.5734	0.67928
tig00001693_pilon	1.60755	16.358	11.3941	0.661122
tig00001695_pilon	1.27284	8.9835	6.51142	0.686793
tig00001697_pilon	1.21453	24.3193	16.0284	0.668421
tig00001698_pilon	1.30017	24.9937	21.6207	0.833983
tig00001699_pilon	1.26135	20.3231	17.7292	0.858439
tig00001700_pilon	1.35197	26.8175	22.124	0.825315
tig00001701_pilon	1.21699	21.6647	18.5146	0.841045
tig00001702_pilon	1.21952	24.3046	22.1625	0.885638
tig00001705_pilon	1.3027	21.5811	18.2395	0.802692
tig00001706_pilon	1.27463	25.7787	22.8085	0.861008
tig00001707_pilon	1.22532	28.8334	24.8877	0.891268
tig00001708_pilon	1.2628	30.1758	24.3355	0.787989
tig00001709_pilon	1.32492	28.2758	24.0529	0.835666
tig00001710_pilon	1.24736	26.052	17.6666	0.703441
tig00001711_pilon	1.23808	32.5557	21.6481	0.684014
tig00001712_pilon	1.24505	23.6487	20.4232	0.845651
tig00001713_pilon	1.2778	18.5064	10.6615	0.585978
tig00001714_pilon	1.21645	19.246	17.063	0.853776
tig00001715_pilon	1.19576	19.2281	16.8776	0.868681
tig00001716_pilon	1.23034	20.0601	17.4253	0.857418
tig00001717_pilon	1.23839	28.2803	13.0852	0.481804
tig00001718_pilon	1.21517	22.8174	20.9812	0.900624
tig00001719_pilon	1.22093	19.8539	17.9389	0.868037
tig00001721_pilon	1.25401	25.1603	16.0803	0.651957
tig00001724_pilon	1.26962	24.38	19.4078	0.774367
tig00001725_pilon	1.26586	21.1364	17.2702	0.799684
tig00001727_pilon	1.28832	27.3385	21.2131	0.73979
tig00001728_pilon	1.31209	21.6508	16.6184	0.730466
tig00001729_pilon	1.27644	23.8669	21.3058	0.871972
tig00001730_pilon	1.26017	28.6071	17.3146	0.609966
tig00001731_pilon	1.3242	24.5817	20.6679	0.807791
tig00001732_pilon	1.25976	23.8012	20.9765	0.85802
tig00001733_pilon	1.27284	27.1607	18.8526	0.695593
tig00001734_pilon	1.25914	29.9753	22.2668	0.747375
tig00001735_pilon	1.27102	24.9992	20.4341	0.780623
tig00001736_pilon	1.24363	32.7087	14.3289	0.459371
tig00001739_pilon	1.22815	31.5779	21.5184	0.683202
tig00001740_pilon	1.28662	10.9844	9.72753	0.863321
tig00001741_pilon	1.28762	30.1667	18.1508	0.583549
tig00001742_pilon	1.28354	26.1353	17.8897	0.679949
tig00001743_pilon	1.19049	22.0405	19.9382	0.889398
tig00001744_pilon	1.32095	26.7964	21.526	0.770315
tig00001745_pilon	1.26926	23.6207	16.5511	0.703145
tig00001746_pilon	1.20729	13.2194	11.8016	0.868705
tig00001747_pilon	1.24865	33.1838	18.9087	0.729592
tig00001748_pilon	1.2937	26.1662	21.3174	0.791113
tig00001749_pilon	1.25236	25.5322	21.5692	0.84504
tig00001750_pilon	1.24011	20.7259	18.9363	0.889705
tig00001751_pilon	1.30789	15.0364	12.7728	0.818577
tig00001754_pilon	1.20584	18.0029	16.0882	0.870648
tig00001755_pilon	1.24945	20.7475	18.6755	0.871988
tig00001756_pilon	1.29161	26.4033	23.0122	0.839117
tig00001757_pilon	1.21342	23.7353	20.8518	0.857136
tig00001758_pilon	1.22043	27.1786	15.8358	0.584775
tig00001759_pilon	1.27205	28.5294	17.4304	0.618154
tig00001761_pilon	1.18364	21.6327	19.0027	0.85264
tig00001762_pilon	1.26438	23.978	20.4694	0.830459
tig00001763_pilon	1.25966	24.6582	19.2033	0.745661
tig00001764_pilon	1.204	21.4086	19.5338	0.892767
tig00001765_pilon	1.29774	29.4124	22.0509	0.737906
tig00001766_pilon	1.33854	25.8259	21.345	0.800649
tig00001767_pilon	1.2671	22.1697	19.62	0.894055
tig00001768_pilon	1.24112	23.8592	18.8391	0.776767
tig00001769_pilon	1.28213	26.8411	18.408	0.681252
tig00001770_pilon	1.311	22.5814	20.5179	0.881335
tig00001771_pilon	1.24447	20.4685	18.7849	0.888458
tig00001772_pilon	1.26095	28.1158	20.6796	0.736269
tig00001773_pilon	1.26762	17.8716	14.414	0.780464
tig00001775_pilon	1.23107	21.7385	18.6537	0.824111
tig00001776_pilon	1.36183	25.5241	17.5746	0.70726
tig00001777_pilon	1.26214	30.7924	19.9352	0.662296
tig00001778_pilon	1.28585	25.0722	21.4506	0.843111
tig00001779_pilon	1.33271	22.6804	18.5117	0.801978
tig00001784_pilon	1.19821	23.1792	18.9944	0.796981
tig00001785_pilon	1.17134	18.8707	15.7878	0.846446
tig00001788_pilon	1.2264	23.4824	21.0471	0.875991
tig00001789_pilon	1.30208	29.45	15.0978	0.526908
tig00001790_pilon	1.2532	27.5341	19.1495	0.679575
tig00001791_pilon	1.28077	24.409	19.9101	0.799626
tig00001792_pilon	1.21297	20.7226	18.4709	0.874768
tig00001793_pilon	1.22346	24.2963	21.6796	0.874239
tig00001794_pilon	1.24302	40.6943	21.679	0.561313
tig00001795_pilon	1.36378	19.2492	15.6419	0.787173
tig00001796_pilon	1.29582	24.3582	21.7424	0.866472
tig00001798_pilon	1.26128	26.1213	21.6353	0.813435
tig00001800_pilon	1.22199	26.7955	22.0046	0.888235
tig00001801_pilon	1.23463	24.8027	21.9566	0.86311
tig00001802_pilon	1.31303	24.3481	21.8422	0.881128
tig00001803_pilon	1.3119	19.0999	15.0359	0.775482
tig00001804_pilon	1.28728	22.8405	20.2991	0.864686
tig00001805_pilon	1.30464	19.5344	15.9715	0.807571
tig00001806_pilon	1.27572	25.9234	16.3151	0.632845
tig00001808_pilon	1.21672	31.5443	14.5972	0.517359
tig00001809_pilon	1.24271	26.3271	16.8554	0.653427
tig00001810_pilon	1.28968	24.413	20.7398	0.824654
tig00001811_pilon	1.24021	23.3977	12.8982	0.554805
tig00001812_pilon	1.37312	9.80538	5.74194	0.551252
tig00001823_pilon	1.22165	21.8256	20.2351	0.902532
tig00001824_pilon	1.22798	18.2919	16.3247	0.864615
tig00001825_pilon	1.27341	23.3627	21.5825	0.899754
tig00001826_pilon	1.28156	23.5252	16.9823	0.715449
tig00001827_pilon	1.24275	22.2608	20.3976	0.88916
tig00001828_pilon	1.2604	23.4413	21.2659	0.88104
tig00001829_pilon	1.25143	21.4274	18.5162	0.840409
tig00001830_pilon	1.25805	28.556	18.7282	0.639746
tig00001831_pilon	1.27464	23.959	14.3361	0.616537
tig00001832_pilon	1.21458	26.6861	12.858	0.474219
tig00001834_pilon	1.22183	29.6256	21.737	0.746364
tig00001835_pilon	1.24437	25.6228	21.8481	0.830743
tig00001836_pilon	1.25669	24.0626	20.2468	0.824411
tig00001837_pilon	1.21929	23.6162	21.8267	0.903982
tig00001838_pilon	1.25483	31.299	24.9441	0.784128
tig00001839_pilon	1.21922	18.46	15.4881	0.832342
tig00001840_pilon	1.24625	24.2815	21.7564	0.872144
tig00001841_pilon	1.27065	30.1424	18.0163	0.588301
tig00001842_pilon	1.25809	24.1426	19.7747	0.795795
tig00001845_pilon	1.30199	15.5118	13.585	0.856686
tig00001851_pilon	1.27669	26.2934	20.6838	0.776228
tig00001852_pilon	1.22788	19.684	17.4394	0.867972
tig00001853_pilon	1.21728	25.8572	18.4947	0.698105
tig00001854_pilon	1.24607	30.4794	18.2909	0.631576
tig00001855_pilon	1.22929	22.2151	19.6758	0.862949
tig00001856_pilon	1.23007	24.0995	21.3848	0.86629
tig00001857_pilon	1.30228	24.4719	17.2583	0.715759
tig00001858_pilon	1.26172	30.879	21.8312	0.717123
tig00001859_pilon	1.22341	18.294	16.449	0.872926
tig00001860_pilon	1.26606	27.0697	18.3273	0.680801
tig00001861_pilon	1.26989	20.6447	18.2189	0.859717
tig00001862_pilon	1.23724	27.5574	24.167	0.848846
tig00001863_pilon	1.24847	24.4519	20.4939	0.829577
tig00001864_pilon	1.31934	22.9231	15.9295	0.682883
tig00001865_pilon	1.24138	21.3902	16.4609	0.734974
tig00001866_pilon	1.23368	23.1048	20.5016	0.865055
tig00001867_pilon	1.25886	26.0783	19.719	0.748661
tig00001869_pilon	1.24552	19.191	16.7891	0.858242
tig00001870_pilon	1.30128	25.9671	20.9209	0.825601
tig00001871_pilon	1.33049	26.9855	20.2881	0.733216
tig00001872_pilon	1.27059	22.6787	18.8063	0.79872
tig00001873_pilon	1.23376	23.9314	16.6291	0.696804
tig00001874_pilon	1.34516	29.0248	22.0912	0.716074
tig00001875_pilon	1.24348	19.9474	17.5857	0.85431
tig00001876_pilon	1.26869	24.1378	15.7145	0.640069
tig00001878_pilon	1.28172	22.7356	10.3902	0.444252
tig00001879_pilon	1.36391	29.0214	23.2324	0.774201
tig00001882_pilon	1.26735	18.4628	15.7939	0.837112
tig00001884_pilon	1.26091	22.5841	19.1395	0.853781
tig00001887_pilon	1.37432	21.4235	16.0027	0.690749
tig00001888_pilon	1.28789	25.6205	18.8662	0.710072
tig00001889_pilon	1.26215	25.5764	20.6717	0.809106
tig00001890_pilon	1.27681	31.4992	13.864	0.458966
tig00001891_pilon	1.25933	28.5521	23.4258	0.797942
tig00001892_pilon	1.20672	28.6778	14.1963	0.519209
tig00001893_pilon	1.24367	24.7258	21.9496	0.864139
tig00001894_pilon	1.24704	26.152	14.5793	0.573412
tig00001895_pilon	1.25958	18.3535	16.5315	0.867756
tig00001896_pilon	1.26245	22.7604	18.3764	0.799274
tig00001897_pilon	1.24474	25.5368	20.3806	0.778974
tig00001898_pilon	1.22077	28.9624	16.9843	0.624862
tig00001899_pilon	1.2664	25.2024	18.5897	0.737436
tig00001900_pilon	1.24006	24.0941	20.7111	0.840411
tig00001901_pilon	1.21143	24.3909	19.9294	0.803005
tig00001902_pilon	1.22843	20.3357	18.6611	0.893674
tig00001903_pilon	1.25169	30.1986	15.6834	0.53265
tig00001904_pilon	1.25658	20.0287	18.2051	0.887082
tig00001905_pilon	1.26924	26.123	17.0195	0.652258
tig00001907_pilon	1.25069	21.5946	14.7887	0.65922
tig00001909_pilon	1.28193	21.3802	19.5383	0.886492
tig00001910_pilon	1.17865	21.9564	13.9434	0.608534
tig00001914_pilon	1.28357	29.0673	22.0737	0.746777
tig00001915_pilon	1.26357	24.899	16.9479	0.662462
tig00001916_pilon	1.2675	27.1405	19.2685	0.747918
tig00001917_pilon	1.21675	27.9735	17.8048	0.635387
tig00001918_pilon	1.25813	23.2038	18.8558	0.809621
tig00001919_pilon	1.3083	22.7074	17.3165	0.740128
tig00001920_pilon	1.29136	25.955	17.2555	0.668048
tig00001921_pilon	1.30902	27.5517	19.8747	0.69316
tig00001922_pilon	1.21481	22.1229	19.479	0.85732
tig00001923_pilon	1.26026	22.357	18.3175	0.796705
tig00001924_pilon	1.27137	29.426	22.0929	0.718815
tig00001925_pilon	1.2313	29.3737	22.4974	0.756491
tig00001926_pilon	1.28165	20.9485	18.2593	0.834053
tig00001927_pilon	1.27582	20.2216	18.2922	0.884508
tig00001928_pilon	1.26909	22.634	18.8608	0.829126
tig00001929_pilon	1.27786	26.6415	22.1203	0.828675
tig00001930_pilon	1.31441	19.6067	16.6219	0.832007
tig00001931_pilon	1.26735	23.4099	20.0317	0.834345
tig00001932_pilon	1.2444	25.2152	15.8592	0.620169
tig00001933_pilon	1.27858	24.1961	19.6971	0.790555
tig00001934_pilon	1.2077	30.6013	18.6679	0.633698
tig00001935_pilon	1.24226	21.3337	18.0737	0.831167
tig00001936_pilon	1.20691	22.8754	20.4156	0.87217
tig00001938_pilon	1.24852	30.0074	16.5848	0.573518
tig00001939_pilon	1.22929	22.6638	18.1912	0.789601
tig00001940_pilon	1.29699	26.8408	17.8525	0.686163
tig00001941_pilon	1.25428	23.8022	21.8086	0.893319
tig00001942_pilon	1.3013	24.5433	16.7074	0.660008
tig00001943_pilon	1.26055	26.7679	19.7675	0.712646
tig00001944_pilon	1.25199	15.0354	12.0809	0.819755
tig00001945_pilon	1.2548	24.0298	21.3585	0.869394
tig00001946_pilon	1.24977	21.5591	19.5937	0.88334
tig00001948_pilon	1.64535	16.8314	13.0988	0.703041
tig00001949_pilon	1.29807	27.2482	21.793	0.777781
tig00001950_pilon	1.26308	24.7563	17.7432	0.685533
tig00001951_pilon	1.2476	23.2718	19.1582	0.80544
tig00001953_pilon	1.26019	10.7117	9.46311	0.858759
tig00001955_pilon	1.2371	14.8968	10.8828	0.705632
tig00001963_pilon	1.27306	24.8973	16.4878	0.660688
tig00001965_pilon	1.24266	26.4389	19.5916	0.744067
tig00001966_pilon	1.24477	26.3166	18.8698	0.721364
tig00001967_pilon	1.28722	23.4556	17.8554	0.744782
tig00001968_pilon	1.22572	21.177	19.3348	0.886291
tig00001969_pilon	1.24813	23.844	21.3447	0.871164
tig00001971_pilon	1.26266	25.1117	19.486	0.7552
tig00001972_pilon	1.21734	27.0796	23.1945	0.88138
tig00001973_pilon	1.25906	23.737	15.8027	0.659717
tig00001974_pilon	1.25027	27.3543	15.7664	0.58708
tig00001975_pilon	1.27549	23.1188	14.868	0.65483
tig00001976_pilon	1.28028	31.676	22.416	0.722863
tig00001977_pilon	1.22934	21.0565	18.6981	0.874687
tig00001978_pilon	1.27427	26.6074	19.6889	0.719793
tig00001979_pilon	1.30759	26.6913	22.5263	0.825321
tig00001980_pilon	1.22523	27.7616	21.7466	0.806629
tig00001981_pilon	1.22077	29.6232	12.1799	0.428538
tig00001982_pilon	1.2806	24.4119	21.936	0.869601
tig00001983_pilon	1.24222	30.1248	20.3048	0.714615
tig00001984_pilon	1.26928	28.3393	20.6554	0.712358
tig00001985_pilon	1.29417	23.1417	16.5675	0.739025
tig00001986_pilon	1.2827	22.8071	19.6873	0.844862
tig00001987_pilon	1.25081	26.7814	13.2028	0.507142
tig00001989_pilon	1.28426	26.3948	11.9784	0.510334
tig00001991_pilon	1.38104	18.4644	16.7373	0.869425
tig00001992_pilon	1.26271	25.5554	16.0574	0.59786
tig00001993_pilon	1.25589	28.1236	21.4799	0.750529
tig00001994_pilon	1.22424	21.005	18.4854	0.870757
tig00001995_pilon	1.27821	22.3058	18.441	0.764181
tig00001996_pilon	1.3425	18.9616	17.2686	0.889475
tig00001997_pilon	1.28273	23.4008	21.4209	0.887045
tig00001998_pilon	1.24952	19.7418	17.4449	0.857932
tig00001999_pilon	1.4854	31.0033	25.6439	0.809937
tig00002000_pilon	1.28743	22.263	14.1686	0.661391
tig00002001_pilon	1.31048	24.4229	21.5085	0.857341
tig00002005_pilon	1.28811	23.1641	11.8204	0.559119
tig00002006_pilon	1.21585	20.1633	18.1803	0.877463
tig00002007_pilon	1.25954	31.3945	19.0159	0.614986
tig00002008_pilon	1.52151	26.2951	24.0892	0.89695
tig00002009_pilon	1.23786	22.0975	20.1594	0.891869
tig00002010_pilon	1.25469	27.7196	17.4812	0.637094
tig00002012_pilon	1.2546	26.0684	16.4079	0.637234
tig00002013_pilon	1.29195	21.1917	19.5914	0.899601
tig00002015_pilon	1.26917	23.8473	16.6792	0.686667
tig00002016_pilon	1.26108	25.8496	22.8881	0.861775
tig00002017_pilon	1.24943	28.0171	20.7395	0.723437
tig00002019_pilon	1.29218	24.276	19.2553	0.776606
tig00002020_pilon	1.17311	21.3766	17.2385	0.799141
tig00002021_pilon	1.2452	26.8342	14.1651	0.542482
tig00002023_pilon	1.21125	20.8921	17.6962	0.835293
tig00002025_pilon	1.24942	27.0244	17.8686	0.666609
tig00002027_pilon	1.24014	30.7985	14.1888	0.478536
tig00002029_pilon	1.29543	23.6483	18.2489	0.767221
tig00002031_pilon	1.2625	25.0078	21.4765	0.831423
tig00002032_pilon	1.26704	26.416	17.6828	0.669907
tig00002033_pilon	1.29908	17.556	13.0881	0.72062
tig00002035_pilon	1.23394	26.5898	18.5855	0.691656
tig00002037_pilon	1.2029	11.9233	10.5211	0.855075
tig00002038_pilon	1.24412	22.0884	18.64	0.823436
tig00002039_pilon	1.32723	20.5219	16.7382	0.815869
tig00002042_pilon	1.32451	26.6022	18.5091	0.691364
tig00002044_pilon	1.27899	26.767	20.0025	0.75727
tig00002048_pilon	1.38432	19.608	17.1778	0.822556
tig00002054_pilon	1.23691	21.6189	19.7163	0.886901
tig00002055_pilon	1.22604	29.7836	23.3882	0.764871
tig00002056_pilon	1.23292	29.1763	17.5563	0.606685
tig00002057_pilon	1.21814	21.3975	19.2431	0.874526
tig00002058_pilon	1.33085	21.4464	17.2501	0.783449
tig00002059_pilon	1.26344	20.008	17.5001	0.847705
tig00002060_pilon	1.30753	30.487	20.5253	0.674671
tig00002061_pilon	1.29381	15.6211	13.6933	0.85467
tig00002063_pilon	1.22547	26.6752	18.6948	0.689617
tig00002064_pilon	1.26354	30.0015	23.2318	0.745576
tig00002065_pilon	1.25261	28.5184	19.1081	0.655996
tig00002066_pilon	1.26616	11.514	10.3879	0.866865
tig00002068_pilon	1.23224	25.4147	21.614	0.832628
tig00002069_pilon	1.227	21.8114	19.3936	0.861002
tig00002070_pilon	1.24948	31.1785	20.522	0.67345
tig00002071_pilon	1.2474	23.7624	20.9387	0.859996
tig00002072_pilon	1.30303	20.7377	17.3056	0.77605
tig00002073_pilon	1.25287	21.5495	19.8745	0.900899
tig00002075_pilon	1.20271	20.6399	18.8397	0.88279
tig00002077_pilon	1.67797	72.13	60.4545	0.817655
tig00002078_pilon	1.35863	23.4727	15.4086	0.631405
tig00002080_pilon	1.28223	18.0087	16.3023	0.865123
tig00002083_pilon	1.22808	22.987	18.1873	0.766441
tig00002090_pilon	1.30881	27.2051	20.9476	0.73714
tig00002092_pilon	1.28325	15.3557	10.3488	0.642872
tig00002093_pilon	1.22679	24.044	16.3839	0.679097
tig00002094_pilon	1.31359	29.5961	23.313	0.770801
tig00002095_pilon	1.2822	24.3191	20.5092	0.827476
tig00002096_pilon	1.19113	19.1863	17.0908	0.864589
tig00002097_pilon	1.21592	30.4659	24.6799	0.883765
tig00002099_pilon	1.2517	26.7844	18.5895	0.691096
tig00002101_pilon	1.23007	23.9458	21.2391	0.869832
tig00002102_pilon	1.22616	21.1249	19.5764	0.90382
tig00002103_pilon	1.19935	23.6286	20.4154	0.836866
tig00002104_pilon	1.24037	23.7734	19.5768	0.798613
tig00002106_pilon	1.26578	23.5471	20.0974	0.835518
tig00002107_pilon	1.25397	28.5407	22.4817	0.794062
tig00002108_pilon	1.22087	22.1793	20.3452	0.892858
tig00002109_pilon	1.33397	19.4917	15.865	0.788611
tig00002110_pilon	1.24828	23.9657	16.0965	0.646969
tig00002111_pilon	1.24307	12.3931	11.3858	0.89542
tig00002114_pilon	1.26118	24.2491	22.3212	0.896896
tig00002117_pilon	1.22506	19.7417	13.2208	0.653649
tig00002119_pilon	1.26578	22.4567	19.3781	0.842051
tig00002121_pilon	1.23897	17.1268	11.0257	0.647704
tig00002122_pilon	1.39208	23.7562	21.5621	0.857411
tig00002123_pilon	1.24718	13.2815	11.0687	0.810786
tig00002125_pilon	1.29052	11.628	8.85031	0.736489
tig00002129_pilon	1.26768	11.3202	9.39899	0.834671
tig00002130_pilon	1.24226	19.9951	18.3343	0.892478
tig00002131_pilon	1.18769	24.0403	21.1899	0.865878
tig00002132_pilon	1.25716	30.8373	12.5027	0.429559
tig00002133_pilon	1.28915	19.8765	18.3444	0.895974
tig00002135_pilon	1.27663	27.4324	20.5806	0.75371
tig00002137_pilon	1.21356	20.8912	19.0261	0.893372
tig00002138_pilon	1.20331	28.3116	20.2897	0.718356
tig00002139_pilon	1.33386	30.1717	24.2109	0.799828
tig00002141_pilon	1.23586	22.5176	20.5874	0.891304
tig00002142_pilon	1.27306	28.0729	18.2273	0.646829
tig00002143_pilon	1.21461	30.1219	18.6365	0.628162
tig00002144_pilon	1.24177	25.9252	16.6552	0.651404
tig00002145_pilon	1.23467	21.4614	16.8247	0.803076
tig00002146_pilon	1.29128	25.7411	21.5538	0.816663
tig00002147_pilon	1.25034	30.2808	18.6579	0.612082
tig00002149_pilon	1.22186	21.9616	19.9913	0.890606
tig00002151_pilon	1.21262	33.0944	16.8848	0.534768
tig00002155_pilon	1.2427	23.6897	14.0849	0.607173
tig00002156_pilon	1.31288	23.6932	21.1979	0.848882
tig00002157_pilon	1.25365	27.7683	22.9496	0.808534
tig00002158_pilon	1.20677	21.1418	18.2104	0.830492
tig00002159_pilon	1.26855	23.1969	18.6164	0.786709
tig00002162_pilon	1.33153	13.702	12.1579	0.853812
tig00002164_pilon	1.22567	15.9407	14.3253	0.868059
tig00002166_pilon	1.33054	12.7372	10.1455	0.785083
tig00002167_pilon	1.38253	11.7489	10.0815	0.811924
tig00002169_pilon	1.1834	11.1911	6.94981	0.667069
tig00002174_pilon	1.29357	19.9102	17.3921	0.8339
tig00002177_pilon	1.32585	30.5781	22.8108	0.718736
tig00002178_pilon	1.27016	33.8637	21.7902	0.650344
tig00002179_pilon	1.29718	23.6186	20.5829	0.848314
tig00002180_pilon	1.24675	21.0823	19.2927	0.8907
tig00002181_pilon	1.28991	26.6617	19.6634	0.727865
tig00002182_pilon	1.22266	21.787	19.7835	0.886722
tig00002183_pilon	1.26982	25.8975	15.9639	0.619177
tig00002184_pilon	1.30623	27.5466	18.7664	0.666937
tig00002186_pilon	1.27103	26.9638	20.2256	0.748696
tig00002187_pilon	1.27311	25.5287	19.352	0.738529
tig00002188_pilon	1.24022	25.8746	20.0196	0.761673
tig00002189_pilon	1.33092	25.7937	20.1388	0.761418
tig00002190_pilon	1.28484	31.5555	24.1974	0.832621
tig00002191_pilon	1.24666	19.7133	16.599	0.825397
tig00002193_pilon	1.22431	15.6448	10.9037	0.697286
tig00002194_pilon	1.24222	19.3945	16.8992	0.848987
tig00002195_pilon	1.2579	22.1874	20.3609	0.887888
tig00002196_pilon	1.23584	16.6478	14.3941	0.844113
tig00002197_pilon	1.32239	23.0701	19.704	0.840508
tig00002198_pilon	1.25803	21.3522	15.9151	0.749213
tig00002199_pilon	1.21008	31.0331	18.8222	0.590431
tig00002200_pilon	1.30656	22.226	19.3027	0.826534
tig00002201_pilon	1.23053	27.5498	13.2683	0.502194
tig00002206_pilon	1.27616	22.5678	14.9597	0.655952
tig00002210_pilon	1.22779	27.2194	14.0543	0.530665
tig00002211_pilon	1.31051	23.0975	21.0241	0.881055
tig00002212_pilon	1.211	23.0232	17.2933	0.738175
tig00002213_pilon	1.34403	27.7019	21.2213	0.768925
tig00002214_pilon	1.23607	19.029	17.0721	0.87213
tig00002215_pilon	1.23565	21.7767	19.7366	0.882696
tig00002216_pilon	1.22744	25.2885	16.8562	0.660888
tig00002218_pilon	1.29202	31.5142	21.8306	0.730173
tig00002219_pilon	1.20567	29.2541	11.9112	0.411649
tig00002220_pilon	1.26688	24.9283	21.0887	0.83088
tig00002221_pilon	1.29693	22.0719	18.8524	0.826138
tig00002222_pilon	1.2813	21.9369	18.5458	0.819156
tig00002223_pilon	1.29592	17.5122	15.6568	0.871759
tig00002224_pilon	1.30689	21.5712	19.6884	0.880161
tig00002225_pilon	1.25134	23.5878	20.7233	0.855748
tig00002226_pilon	1.19551	19.1182	17.3902	0.88344
tig00002227_pilon	1.23659	16.8123	14.1959	0.824467
tig00002228_pilon	1.23648	22.7873	18.1998	0.779606
tig00002231_pilon	1.24574	32.3682	19.629	0.707601
tig00002232_pilon	1.22358	28.188	16.9091	0.595159
tig00002233_pilon	1.22557	27.1279	24.8831	0.898511
tig00002234_pilon	1.2198	26.7822	13.8513	0.53003
tig00002235_pilon	1.24162	30.7446	18.555	0.600853
tig00002240_pilon	1.23743	25.658	18.6514	0.701385
tig00002241_pilon	1.3027	23.8575	15.1433	0.586406
tig00002242_pilon	1.30944	26.9538	24.8609	0.882583
tig00002243_pilon	1.2106	21.8291	19.9517	0.892076
tig00002244_pilon	1.21549	28.4248	16.8509	0.615367
tig00002245_pilon	1.23705	26.0436	19.2829	0.724452
tig00002246_pilon	1.28348	28.2947	21.2871	0.736019
tig00002247_pilon	1.20685	26.2901	13.33	0.50359
tig00002248_pilon	1.27073	24.3439	17.378	0.7345
tig00002249_pilon	1.22187	24.2112	21.3935	0.864636
tig00002250_pilon	1.27571	15.6691	13.1234	0.8214
tig00002251_pilon	1.3191	18.7638	14.968	0.789327
tig00002253_pilon	1.2688	24.383	19.3173	0.765784
tig00002254_pilon	1.24723	24.2857	15.396	0.634212
tig00002255_pilon	1.22913	15.4447	13.3214	0.826183
tig00002256_pilon	1.26068	27.0125	16.2135	0.693154
tig00002261_pilon	1.27104	27.3601	14.231	0.528052
tig00002265_pilon	1.37842	23.0556	20.5064	0.844361
tig00002268_pilon	1.28514	11.9518	10.1245	0.801936
tig00002269_pilon	1.26691	20.8857	18.9266	0.883273
tig00002270_pilon	1.2435	28.0722	18.7189	0.671097
tig00002271_pilon	1.25443	25.0886	14.7112	0.599406
tig00002273_pilon	1.25427	20.707	18.6925	0.886053
tig00002274_pilon	1.31611	27.0497	22.9917	0.821143
tig00002275_pilon	1.27372	30.3928	24.3811	0.7792
tig00002276_pilon	1.23703	23.7986	20.6348	0.839985
tig00002277_pilon	1.2866	20.9627	18.6249	0.861994
tig00002278_pilon	1.24251	19.886	17.65	0.866226
tig00002279_pilon	1.31867	29.7712	20.5387	0.701836
tig00002280_pilon	1.24347	24.1745	18.6293	0.746887
tig00002281_pilon	1.26388	25.8505	18.8531	0.734497
tig00002286_pilon	1.21128	23.5021	20.4472	0.854562
tig00002287_pilon	1.21722	21.8458	19.205	0.855595
tig00002288_pilon	1.19838	21.9025	16.3216	0.739518
tig00002290_pilon	1.30625	23.3433	16.5044	0.701919
tig00002298_pilon	1.23037	28.4116	17.8079	0.629135
tig00002299_pilon	1.24994	22.5642	19.319	0.833082
tig00002300_pilon	1.23704	23.1841	17.9344	0.754903
tig00002301_pilon	1.28895	28.8037	23.3821	0.776843
tig00002302_pilon	1.26958	23.1842	18.2746	0.790051
tig00002303_pilon	1.21591	21.44	19.1041	0.868963
tig00002304_pilon	1.25239	23.1304	20.2138	0.853728
tig00002305_pilon	1.22211	18.671	16.7367	0.873738
tig00002306_pilon	1.22291	19.1332	15.9658	0.827091
tig00002307_pilon	1.2384	20.6859	18.8012	0.884186
tig00002308_pilon	1.28632	21.8601	18.9576	0.84181
tig00002309_pilon	1.26309	31.1087	17.2565	0.543248
tig00002310_pilon	1.23039	18.6793	13.4213	0.732914
tig00002311_pilon	1.27148	25.1987	21.2642	0.831539
tig00002313_pilon	1.27551	21.4224	19.1404	0.871203
tig00002314_pilon	1.22259	25.3364	18.3908	0.728733
tig00002315_pilon	1.27456	22.7007	14.9144	0.671539
tig00002316_pilon	1.21874	28.2077	20.9487	0.748486
tig00002317_pilon	1.25845	24.0595	21.8789	0.886157
tig00002318_pilon	1.27865	25.7716	22.0945	0.82229
tig00002319_pilon	1.30894	16.8225	10.1707	0.632982
tig00002320_pilon	1.23483	22.8091	19.2453	0.836658
tig00002321_pilon	1.19522	26.2053	14.2442	0.549063
tig00002322_pilon	1.33826	23.2372	18.6057	0.767917
tig00002325_pilon	1.24803	24.3234	18.1075	0.737108
tig00002326_pilon	1.41356	31.8961	23.5546	0.718608
tig00002329_pilon	1.28965	24.4267	20.3918	0.8085
tig00002330_pilon	1.24251	22.6347	17.5793	0.75412
tig00002331_pilon	1.26251	21.8242	15.7241	0.725446
tig00002332_pilon	1.32139	19.7489	12.9642	0.648675
tig00002335_pilon	1.31732	18.1949	17.0073	0.904079
tig00002339_pilon	1.23405	37.8401	21.816	0.616248
tig00002340_pilon	1.25011	26.9485	17.6441	0.65291
tig00002341_pilon	1.2424	22.8267	20.0494	0.881712
tig00002342_pilon	1.26412	28.8214	20.5737	0.707663
tig00002343_pilon	1.18451	20.9795	18.6769	0.89789
tig00002344_pilon	1.23262	20.4507	17.6967	0.858819
tig00002345_pilon	1.2451	26.5726	19.1122	0.728515
tig00002347_pilon	1.23361	24.0272	18.4083	0.749935
tig00002348_pilon	1.21503	23.9669	22.172	0.90551
tig00002350_pilon	1.2486	22.628	17.363	0.75384
tig00002351_pilon	1.35995	15.7239	13.648	0.842561
tig00002352_pilon	1.2276	28.1017	13.1937	0.494177
tig00002354_pilon	1.22683	26.606	17.9275	0.670253
tig00002355_pilon	1.21585	25.5887	22.8217	0.872075
tig00002356_pilon	1.25384	23.9486	20.1324	0.829626
tig00002359_pilon	1.25109	28.1551	15.7414	0.556694
tig00002362_pilon	1.27675	39.6666	22.0951	0.642824
tig00002364_pilon	1.19964	24.9532	22.7121	0.886426
tig00002366_pilon	1.34949	16.0737	14.5288	0.862337
tig00002367_pilon	1.23648	20.325	18.3208	0.872784
tig00002368_pilon	1.19008	20.6637	18.9786	0.897094
tig00002369_pilon	1.24582	23.8734	18.0523	0.728471
tig00002373_pilon	1.23545	25.1806	20.3651	0.829044
tig00002374_pilon	1.19226	21.8852	18.4487	0.840729
tig00002375_pilon	1.30005	21.5769	18.0019	0.797159
tig00002377_pilon	2.3912	28.9296	22.3846	0.720091
tig00002379_pilon	1.33068	18.7478	15.314	0.795423
tig00002381_pilon	1.21501	20.9906	19.0075	0.875788
tig00002382_pilon	1.27528	51.9923	23.8539	0.854938
tig00002383_pilon	1.21669	25.8475	11.6196	0.459161
tig00002385_pilon	1.21126	24.3699	21.8096	0.867849
tig00002386_pilon	1.21934	22.7309	18.3886	0.790145
tig00002387_pilon	1.32667	28.2879	20.0235	0.672297
tig00002388_pilon	1.3049	22.7034	20.7267	0.888685
tig00002390_pilon	1.25968	29.6911	16.6509	0.584523
tig00002391_pilon	1.21838	24.4761	15.0835	0.621078
tig00002392_pilon	1.23436	27.824	14.1485	0.543503
tig00002393_pilon	1.27957	29.2806	17.2974	0.579664
tig00002394_pilon	1.27094	24.776	20.8573	0.829798
tig00002395_pilon	1.29634	35.2813	18.805	0.603696
tig00002396_pilon	1.37711	26.719	24.4644	0.877892
tig00002397_pilon	1.24651	25.7365	15.4493	0.612199
tig00002398_pilon	1.25407	28.0083	18.9	0.68515
tig00002399_pilon	1.26886	27.1029	18.4984	0.670814
tig00002400_pilon	1.2242	23.8738	17.2631	0.724995
tig00002401_pilon	1.2518	26.0485	16.0289	0.615908
tig00002403_pilon	1.20747	25.1965	22.3603	0.873128
tig00002407_pilon	1.18985	20.7467	18.9133	0.892452
tig00002409_pilon	1.23254	23.7917	17.6822	0.72311
tig00002410_pilon	1.25527	26.8387	12.9563	0.513608
tig00002412_pilon	1.30571	16.1197	13.9134	0.838306
tig00002413_pilon	1.25332	24.208	16.074	0.67377
tig00002414_pilon	1.1964	19.7064	16.7496	0.839724
tig00002417_pilon	1.23715	16.6761	14.8425	0.860319
tig00002421_pilon	1.34494	16.175	10.9237	0.641358
tig00002423_pilon	1.25947	24.0008	11.5396	0.528936
tig00002425_pilon	1.26359	17.6366	12.161	0.694631
tig00002426_pilon	1.2808	23.6372	17.6023	0.727058
tig00002427_pilon	1.25438	33.8058	24.9773	0.751508
tig00002428_pilon	1.26954	22.5718	19.9745	0.857378
tig00002429_pilon	1.30534	40.0295	27.3307	0.768096
tig00002431_pilon	1.2752	22.6765	20.6976	0.89077
tig00002432_pilon	1.1816	23.8239	21.6059	0.895112
tig00002433_pilon	1.19037	20.3701	18.375	0.877362
tig00002434_pilon	1.27852	29.5841	20.2112	0.67723
tig00002435_pilon	1.19221	21.7014	18.8103	0.849959
tig00002436_pilon	1.23049	25.1328	21.3715	0.834115
tig00002437_pilon	1.22156	20.8971	18.8635	0.882367
tig00002438_pilon	1.29279	24.6541	18.3569	0.736795
tig00002439_pilon	1.23398	21.9727	18.7076	0.842834
tig00002440_pilon	1.28938	25.6917	19.6188	0.75226
tig00002441_pilon	1.20498	30.129	17.4709	0.601874
tig00002442_pilon	1.20347	21.0149	18.5179	0.873346
tig00002443_pilon	1.20628	20.6176	18.0201	0.866027
tig00002444_pilon	1.21927	24.0902	17.6146	0.736983
tig00002445_pilon	1.21668	24.9213	21.764	0.859189
tig00002446_pilon	1.26855	22.425	19.1813	0.863128
tig00002447_pilon	1.40373	22.0323	16.7278	0.758749
tig00002448_pilon	1.26741	24.2045	15.2423	0.629827
tig00002449_pilon	1.20812	33.1424	14.152	0.452179
tig00002450_pilon	1.22267	29.5859	16.8956	0.590203
tig00002451_pilon	1.32651	28.1761	23.4726	0.799035
tig00002452_pilon	1.26287	22.4973	19.8175	0.865848
tig00002453_pilon	1.27583	24.1505	21.2287	0.859447
tig00002454_pilon	1.32437	30.9803	24.3436	0.76468
tig00002455_pilon	1.29897	14.9687	12.2479	0.789676
tig00002456_pilon	1.26304	14.8213	12.707	0.830476
tig00002457_pilon	1.25138	26.182	13.614	0.532429
tig00002459_pilon	1.27903	22.5593	17.2225	0.737792
tig00002460_pilon	1.32551	19.8682	16.8737	0.812236
tig00002461_pilon	1.24518	23.0185	19.9972	0.873302
tig00002462_pilon	1.5007	19.6568	15.8158	0.762669
tig00002464_pilon	1.28271	28.0702	19.4588	0.654653
tig00002465_pilon	1.21664	22.0754	19.7474	0.863435
tig00002467_pilon	1.24864	22.2012	19.9387	0.866621
tig00002468_pilon	1.20833	30.3461	17.4349	0.600778
tig00002470_pilon	1.20697	23.8161	20.286	0.866818
tig00002478_pilon	1.27047	31.0531	19.2566	0.595963
tig00002480_pilon	1.26114	20.62	18.1859	0.859318
tig00002482_pilon	1.18832	17.4201	15.9279	0.881469
tig00002483_pilon	1.30148	18.4255	16.9122	0.891623
tig00002484_pilon	1.26178	25.5427	17.2034	0.648525
tig00002485_pilon	1.2392	20.618	18.2943	0.872058
tig00002486_pilon	1.28375	28.1944	25.7471	0.897735
tig00002488_pilon	1.25269	22.2484	20.3524	0.894581
tig00002490_pilon	1.32046	26.3407	20.6781	0.776527
tig00002491_pilon	1.33934	25.5552	20.932	0.801943
tig00002492_pilon	1.2359	23.4132	16.0661	0.716204
tig00002493_pilon	1.22336	14.1457	11.8904	0.83299
tig00002494_pilon	1.28161	23.1524	17.7096	0.729772
tig00002495_pilon	1.21429	22.533	19.9048	0.86095
tig00002496_pilon	1.21886	21.3946	19.8046	0.904146
tig00002497_pilon	1.24834	26.4049	19.6466	0.760375
tig00002498_pilon	1.23323	26.1908	20.6011	0.761332
tig00002499_pilon	1.24777	24.4479	17.8607	0.71897
tig00002501_pilon	1.2181	21.1997	17.7252	0.827529
tig00002502_pilon	1.29901	21.6728	18.0198	0.807262
tig00002503_pilon	1.23625	28.2702	12.2745	0.455238
tig00002505_pilon	1.22297	21.83	19.3186	0.86007
tig00002506_pilon	1.23178	26.2494	10.9058	0.431745
tig00002507_pilon	1.32052	20.9106	17.2374	0.789963
tig00002508_pilon	1.32802	15.8612	12.2364	0.759368
tig00002509_pilon	1.79905	20.2698	15.1048	0.710249
tig00002510_pilon	1.32093	27.3795	20.7458	0.78071
tig00002512_pilon	1.3084	23.4103	20.4637	0.841196
tig00002513_pilon	1.27923	22.2197	20.6357	0.899215
tig00002515_pilon	1.26425	18.4736	13.1998	0.71033
tig00002516_pilon	1.24346	28.6837	15.0336	0.527179
tig00002517_pilon	1.32867	25.9763	19.8825	0.737169
tig00002519_pilon	1.21715	20.9869	18.8776	0.878857
tig00002520_pilon	1.24374	23.0833	19.4198	0.825494
tig00002521_pilon	1.31867	15.5037	13.571	0.846346
tig00002522_pilon	1.30035	19.4035	15.1834	0.761161
tig00002526_pilon	1.26361	20.3496	17.9152	0.85528
tig00002529_pilon	1.26579	28.2114	20.3421	0.705276
tig00002531_pilon	1.2907	21.723	20.0973	0.900929
tig00002532_pilon	1.31642	30.895	21.3052	0.719371
tig00002533_pilon	1.24615	20.1758	18.2816	0.881825
tig00002534_pilon	1.24671	24.8183	20.6861	0.799113
tig00002535_pilon	1.34451	28.0223	15.3063	0.543655
tig00002536_pilon	1.23091	20.289	18.073	0.865593
tig00002537_pilon	1.21779	24.6171	22.0776	0.877817
tig00002538_pilon	1.263	21.7623	14.8201	0.679422
tig00002539_pilon	1.25747	23.6198	20.474	0.841638
tig00002540_pilon	1.17545	19.7404	16.1443	0.797513
tig00002541_pilon	1.26524	22.474	17.9611	0.79699
tig00002542_pilon	1.26488	27.8662	17.7293	0.647979
tig00002543_pilon	1.38011	23.1855	19.4825	0.826466
tig00002544_pilon	1.27445	27.1254	19.8957	0.71302
tig00002545_pilon	1.30588	26.6488	20.143	0.727135
tig00002546_pilon	2.52791	19.6417	13.4431	0.696127
tig00002547_pilon	1.29946	24.4955	21.808	0.864874
tig00002548_pilon	1.30703	29.0303	21.3657	0.703058
tig00002550_pilon	1.23266	23.0271	20.2128	0.851977
tig00002551_pilon	1.21902	23.3945	21.32	0.888015
tig00002552_pilon	1.27239	23.9421	15.289	0.620571
tig00002553_pilon	1.28179	23.8782	19.2722	0.791961
tig00002554_pilon	1.2493	26.1168	24.4606	0.914631
tig00002555_pilon	1.28975	26.4131	18.0399	0.664281
tig00002556_pilon	1.3304	18.8447	15.167	0.779503
tig00002557_pilon	1.24406	29.1158	16.439	0.552776
tig00002559_pilon	1.18909	21.683	20.0271	0.894301
tig00002560_pilon	1.25886	23.5154	20.401	0.853323
tig00002561_pilon	1.23989	20.6896	18.5328	0.86423
tig00002562_pilon	1.29468	24.344	20.0752	0.81279
tig00002563_pilon	1.2491	23.2802	21.2543	0.888628
tig00002564_pilon	1.21782	24.9655	20.2836	0.789507
tig00002568_pilon	1.29256	23.5378	19.628	0.817365
tig00002569_pilon	1.23306	26.8847	15.988	0.587602
tig00002570_pilon	1.21187	22.0943	18.6317	0.822367
tig00002571_pilon	1.23167	21.5063	19.3471	0.879174
tig00002572_pilon	1.28118	22.9019	18.8552	0.805956
tig00002573_pilon	1.27027	20.1892	15.7757	0.785818
tig00002574_pilon	1.50233	11.2632	9.82609	0.83903
tig00002576_pilon	1.27412	26.177	20.4697	0.772703
tig00002577_pilon	1.28004	26.4666	22.1818	0.819325
tig00002579_pilon	1.29888	15.1573	13.5438	0.867871
tig00002580_pilon	1.30085	28.069	16.0516	0.598714
tig00002583_pilon	1.23723	24.8262	21.577	0.855432
tig00002588_pilon	1.32958	20.493	11.1803	0.584194
tig00002590_pilon	1.24205	29.2833	15.7102	0.555804
tig00002591_pilon	1.21714	22.2637	19.204	0.84058
tig00002592_pilon	1.29253	22.9708	14.01	0.627814
tig00002593_pilon	1.25096	22.248	20.2124	0.880136
tig00002594_pilon	1.19574	21.9003	19.5985	0.868389
tig00002595_pilon	1.2944	23.5067	18.7908	0.777665
tig00002596_pilon	1.22229	26.9567	15.2845	0.59037
tig00002597_pilon	1.30982	16.928	14.8018	0.843036
tig00002599_pilon	1.27891	18.206	16.5224	0.881735
tig00002600_pilon	1.24581	24.3933	16.6829	0.676725
tig00002601_pilon	1.21608	23.1915	20.93	0.891276
tig00002602_pilon	1.28236	28.1655	21.2413	0.729869
tig00002603_pilon	1.30203	25.1476	17.8136	0.718628
tig00002604_pilon	1.20533	24.0555	18.4683	0.758414
tig00002605_pilon	1.23693	20.0861	18.2875	0.888613
tig00002606_pilon	1.24934	16.2668	12.7931	0.779021
tig00002607_pilon	1.2766	23.8429	16.2741	0.6946
tig00002608_pilon	1.22956	25.0665	13.6266	0.5461
tig00002609_pilon	1.25395	18.5457	16.8269	0.876324
tig00002610_pilon	1.20308	23.6162	15.0735	0.67342
tig00002611_pilon	1.16301	23.2052	20.7577	0.873344
tig00002612_pilon	1.26205	22.8288	11.396	0.546905
tig00002615_pilon	1.24588	26.3164	19.7683	0.849521
tig00002616_pilon	1.21728	25.6994	17.8531	0.695872
tig00002617_pilon	1.21828	27.3024	11.525	0.456894
tig00002618_pilon	1.31459	20.8809	11.1745	0.523453
tig00002619_pilon	1.29741	21.1689	18.0264	0.832593
tig00002620_pilon	1.20177	24.567	21.6479	0.866305
tig00002621_pilon	1.2766	26.7136	19.7644	0.7443
tig00002623_pilon	1.22909	11.9923	10.2173	0.828822
tig00002627_pilon	1.25261	22.5148	18.3265	0.789943
tig00002628_pilon	1.34697	21.1702	17.3259	0.79395
tig00002629_pilon	1.24605	28.3651	21.3928	0.740703
tig00002631_pilon	1.29467	33.7432	17.5062	0.532944
tig00002633_pilon	1.30337	39.0084	25.4546	0.769014
tig00002636_pilon	1.23406	27.2959	19.6234	0.72025
tig00002639_pilon	1.37381	22.4156	19.834	0.847524
tig00002640_pilon	1.3557	8.32119	0.244487	0.0330614
tig00002642_pilon	1.28443	23.304	16.9631	0.717934
tig00002643_pilon	1.23042	22.5537	18.1032	0.781676
tig00002644_pilon	1.28998	31.7746	22.1628	0.714135
tig00002645_pilon	1.22159	27.9403	18.9841	0.680568
tig00002646_pilon	1.23598	25.1865	21.2288	0.853571
tig00002647_pilon	1.24815	28.4019	21.0283	0.711211
tig00002648_pilon	1.26796	18.4064	16.8723	0.888849
tig00002649_pilon	1.30217	24.1306	21.2138	0.85
tig00002651_pilon	1.26165	25.5155	15.9613	0.636089
tig00002654_pilon	1.69265	32.2664	27.6078	0.846768
tig00002655_pilon	1.23474	19.4321	16.6729	0.839338
tig00002656_pilon	1.18009	18.6375	15.8227	0.832692
tig00002657_pilon	1.25264	29.782	20.8188	0.696645
tig00002658_pilon	1.25517	7.53621	6.34052	0.777355
tig00002659_pilon	1.30936	22.2135	14.6877	0.675142
tig00002660_pilon	1.26176	22.9976	15.6972	0.704568
tig00002661_pilon	1.28367	21.1763	16.773	0.774565
tig00002663_pilon	1.22058	25.6839	22.3789	0.839495
tig00002664_pilon	1.26896	21.8615	19.6436	0.892412
tig00002665_pilon	1.26528	26.9293	22.2419	0.798793
tig00002666_pilon	1.24196	20.2805	18.1423	0.891507
tig00002667_pilon	1.25845	19.8143	18.114	0.889592
tig00002668_pilon	1.22439	26.5951	20.822	0.754092
tig00002669_pilon	1.23253	24.9357	13.6562	0.560976
tig00002670_pilon	1.67167	27.1124	23.1052	0.835803
tig00002671_pilon	1.27731	25.7641	18.6778	0.70695
tig00002672_pilon	1.23878	24.0207	15.8263	0.658751
tig00002673_pilon	1.19108	26.8047	15.0035	0.558229
tig00002674_pilon	1.26497	37.6735	23.0672	0.759569
tig00002675_pilon	1.24608	25.7929	20.9959	0.879141
tig00002676_pilon	1.16605	21.463	18.677	0.859755
tig00002677_pilon	1.22049	19.8405	18.1766	0.897102
tig00002678_pilon	1.31517	21.8478	19.4925	0.860879
tig00002679_pilon	1.19644	22.4754	18.626	0.821139
tig00002681_pilon	1.25323	24.4002	21.2082	0.843032
tig00002683_pilon	1.34798	29.3496	25.7296	0.84239
tig00002686_pilon	1.27319	19.3827	17.3483	0.867383
tig00002687_pilon	1.24101	23.1514	13.8892	0.592578
tig00002690_pilon	1.2539	8.4156	7.27872	0.82033
tig00002692_pilon	1.22819	29.1909	17.3947	0.59831
tig00002695_pilon	1.32492	13.5662	10.306	0.736271
tig00002696_pilon	1.21289	28.681	17.5883	0.600112
tig00002697_pilon	1.24858	23.1851	18.8319	0.810865
tig00002698_pilon	1.31983	24.3948	18.1164	0.727694
tig00002700_pilon	1.24897	26.3906	19.4282	0.748345
tig00002701_pilon	1.273	26.6256	20.9576	0.785841
tig00002702_pilon	1.27772	19.2203	16.0744	0.819731
tig00002704_pilon	1.26312	28.87	19.6277	0.696082
tig00002705_pilon	1.19283	22.4311	19.9315	0.865964
tig00002706_pilon	1.20653	22.3672	19.0485	0.840054
tig00002707_pilon	1.26832	26.053	20.5681	0.776582
tig00002708_pilon	1.23217	31.3959	15.3463	0.522313
tig00002709_pilon	1.23622	28.2641	20.206	0.724879
tig00002710_pilon	1.21779	18.8632	15.6398	0.815982
tig00002711_pilon	1.15764	19.746	17.7488	0.881999
tig00002712_pilon	1.8619	35.8756	29.928	0.830255
tig00002713_pilon	1.30353	20.8142	17.3237	0.810725
tig00002714_pilon	1.2341	26.9617	16.3113	0.609433
tig00002715_pilon	1.30081	17.3281	15.8785	0.893641
tig00002717_pilon	1.22032	20.8556	18.532	0.86086
tig00002718_pilon	1.19072	23.7692	19.5561	0.844162
tig00002719_pilon	1.32233	25.8345	20.6193	0.798242
tig00002720_pilon	1.21448	18.744	14.3405	0.777442
tig00002721_pilon	1.25641	23.5196	14.8331	0.609536
tig00002722_pilon	1.24312	20.7249	11.318	0.554107
tig00002723_pilon	1.29125	23.8004	19.7528	0.795809
tig00002724_pilon	1.22201	26.3003	21.9739	0.817238
tig00002725_pilon	1.29058	32.7978	13.8638	0.428056
tig00002726_pilon	1.44739	21.6038	17.6417	0.769806
tig00002727_pilon	1.30728	28.0962	20.1451	0.690177
tig00002728_pilon	1.17047	23.8271	22.0571	0.908049
tig00002729_pilon	1.29963	15.2335	10.7688	0.727558
tig00002730_pilon	1.33981	25.0995	20.9747	0.820679
tig00002731_pilon	1.29471	24.3036	19.7611	0.814614
tig00002732_pilon	1.26814	26.6389	21.95	0.87211
tig00002734_pilon	1.23411	31.1598	22.0164	0.718153
tig00002735_pilon	1.28117	26.4682	16.6387	0.629172
tig00002736_pilon	1.27235	43.817	19.5378	0.501653
tig00002737_pilon	1.29232	38.5483	18.5921	0.490963
tig00002738_pilon	1.27195	17.5197	14.8008	0.825112
tig00002739_pilon	1.24948	16.1341	14.0985	0.843972
tig00002740_pilon	1.28752	22.1177	16.6246	0.741833
tig00002744_pilon	1.98897	31.6075	26.6411	0.804498
tig00002750_pilon	1.23953	23.4448	13.3038	0.596265
tig00002751_pilon	1.23369	28.441	18.128	0.655589
tig00002752_pilon	1.28219	23.0318	20.783	0.874281
tig00002753_pilon	1.38457	21.1969	16.6696	0.792611
tig00002754_pilon	1.28117	27.4922	19.9532	0.710643
tig00002755_pilon	1.26418	24.7849	18.9918	0.741577
tig00002756_pilon	1.31049	28.8247	20.1778	0.748775
tig00002757_pilon	1.30041	25.3541	22.2869	0.847761
tig00002758_pilon	1.19591	24.0327	20.0109	0.82475
tig00002759_pilon	1.23641	18.767	14.2666	0.737448
tig00002760_pilon	1.22519	24.4316	22.1823	0.896198
tig00002761_pilon	1.27141	18.8379	16.639	0.849205
tig00002762_pilon	1.18363	23.9819	18.4006	0.751657
tig00002763_pilon	1.1961	24.9547	10.0958	0.440482
tig00002764_pilon	1.24418	19.1172	16.9741	0.866547
tig00002765_pilon	1.21679	20.7671	19.1823	0.900848
tig00002766_pilon	1.2202	26.3833	15.4131	0.595998
tig00002767_pilon	1.31129	22.5129	16.3726	0.731627
tig00002768_pilon	1.25398	29.2307	17.3614	0.625108
tig00002769_pilon	1.23742	27.2904	15.4413	0.591545
tig00002770_pilon	1.3681	23.2349	20.6617	0.856957
tig00002771_pilon	1.19369	19.4179	16.5618	0.829697
tig00002772_pilon	1.21417	21.0096	17.5363	0.803366
tig00002773_pilon	1.28655	22.4956	17.3071	0.783454
tig00002774_pilon	1.31586	26.9596	17.6572	0.648386
tig00002775_pilon	1.22959	25.3708	23.3434	0.896404
tig00002776_pilon	1.53438	22.7322	20.5711	0.889395
tig00002777_pilon	1.30923	26.6707	23.2725	0.853554
tig00002778_pilon	1.30499	23.9771	17.4285	0.7535
tig00002779_pilon	1.32045	28.3929	23.1463	0.787132
tig00002780_pilon	1.25839	27.8347	21.6806	0.751806
tig00002781_pilon	1.23552	19.358	16.3057	0.826436
tig00002783_pilon	1.19002	26.5368	14.6437	0.544663
tig00002784_pilon	1.24911	19.8529	7.65599	0.385616
tig00002785_pilon	1.2301	20.5201	16.6853	0.791814
tig00002787_pilon	1.27948	27.048	20.377	0.773164
tig00002789_pilon	1.20541	27.1578	20.9433	0.751237
tig00002790_pilon	1.3107	24.3754	22.0332	0.88119
tig00002791_pilon	1.27366	15.5216	14.2233	0.891355
tig00002792_pilon	1.23688	24.5435	17.0165	0.739973
tig00002793_pilon	1.25515	20.8279	17.7894	0.819826
tig00002794_pilon	1.2951	19.848	12.0127	0.625171
tig00002795_pilon	1.2444	25.772	17.9114	0.703986
tig00002797_pilon	1.36052	23.5146	17.3122	0.678041
tig00002798_pilon	1.73042	37.3866	31.5727	0.818939
tig00002799_pilon	1.28934	15.7221	11.4784	0.704944
tig00002802_pilon	1.26067	24.8839	18.3409	0.737864
tig00002803_pilon	1.31675	25.7848	21.2145	0.791288
tig00002804_pilon	1.30341	32.7463	21.5577	0.66869
tig00002805_pilon	1.29392	22.8971	20.1403	0.851232
tig00002807_pilon	1.20987	23.0734	21.3086	0.90674
tig00002808_pilon	1.29583	23.6903	20.1829	0.831327
tig00002809_pilon	1.25128	27.5887	15.241	0.541493
tig00002810_pilon	1.25019	26.1496	21.1255	0.809877
tig00002811_pilon	1.21408	25.3506	23.505	0.90429
tig00002812_pilon	1.255	21.7553	17.7471	0.82189
tig00002813_pilon	1.20337	30.676	12.8829	0.434327
tig00002814_pilon	1.38583	24.1677	21.8031	0.85684
tig00002815_pilon	1.21109	20.7755	18.4969	0.871384
tig00002816_pilon	1.23211	15.0565	12.7829	0.845535
tig00002817_pilon	1.27377	27.1434	23.2066	0.833534
tig00002818_pilon	1.2641	35.2782	17.2707	0.553545
tig00002819_pilon	1.21871	29.1406	18.34	0.615161
tig00002820_pilon	1.20943	22.8025	19.7031	0.855925
tig00002821_pilon	1.35146	15.5544	11.9578	0.755874
tig00002823_pilon	1.17967	17.5526	14.9646	0.814328
tig00002824_pilon	1.20865	25.2538	18.8397	0.718557
tig00002825_pilon	1.28915	21.6182	17.8343	0.796701
tig00002826_pilon	1.25375	20.5663	13.3438	0.636869
tig00002827_pilon	1.2491	31.8042	17.3258	0.551785
tig00002828_pilon	1.27099	23.7543	21.3989	0.882583
tig00002830_pilon	1.23622	24.1908	19.3719	0.775749
tig00002831_pilon	1.29748	24.865	15.2258	0.640022
tig00002832_pilon	1.26132	24.9338	17.8092	0.723747
tig00002833_pilon	1.20426	20.1596	18.7362	0.908162
tig00002834_pilon	1.19162	19.6775	18.1524	0.897652
tig00002835_pilon	1.25118	23.6767	19.5998	0.817187
tig00002836_pilon	1.25445	26.106	17.5298	0.654507
tig00002837_pilon	1.25422	30.7321	15.0893	0.484987
tig00002838_pilon	1.39069	22.6508	19.0422	0.842057
tig00002839_pilon	1.28703	23.9724	13.4791	0.601177
tig00002840_pilon	1.29078	23.1177	14.0946	0.625944
tig00002841_pilon	1.41876	11.4005	9.03661	0.758442
tig00002842_pilon	1.28743	27.7846	17.2401	0.626026
tig00002843_pilon	1.44889	28.7767	22.9078	0.752343
tig00002845_pilon	1.18202	24.2621	14.1281	0.590626
tig00002846_pilon	1.23529	24.3341	19.7374	0.800531
tig00002847_pilon	1.20011	23.0765	19.7608	0.861638
tig00002848_pilon	1.35243	50.2541	25.3854	0.641278
tig00002849_pilon	1.19652	17.7991	16.2189	0.885449
tig00002850_pilon	1.30605	20.4491	14.0206	0.687725
tig00002851_pilon	1.32543	22.8068	17.7694	0.773574
tig00002852_pilon	1.19553	24.9134	20.5093	0.820685
tig00002853_pilon	1.23884	27.4557	14.6485	0.533579
tig00002854_pilon	1.19626	19.3533	16.3581	0.825342
tig00002855_pilon	1.28	23.5557	21.0195	0.866869
tig00002856_pilon	1.24132	24.8935	17.5457	0.715089
tig00002859_pilon	1.32282	23.6914	15.8505	0.689046
tig00002861_pilon	1.26963	15.1393	8.61518	0.616516
tig00002862_pilon	1.27408	21.517	14.7659	0.659767
tig00002863_pilon	1.20108	24.7022	11.8786	0.505292
tig00002864_pilon	1.24871	22.3521	18.0407	0.792399
tig00002865_pilon	1.34887	23.0181	15.5482	0.651195
tig00002866_pilon	1.32798	29.2604	22.7819	0.749645
tig00002868_pilon	1.22529	23.7982	16.603	0.694122
tig00002869_pilon	1.35471	28.4227	20.7325	0.706465
tig00002870_pilon	1.24811	23.0475	19.3215	0.821751
tig00002871_pilon	1.22633	18.7899	17.0932	0.887947
tig00002872_pilon	1.29976	26.4191	21.6055	0.783131
tig00002873_pilon	1.23908	27.1039	17.3022	0.623308
tig00002874_pilon	1.29308	27.266	19.3113	0.680554
tig00002875_pilon	1.2645	28.7047	20.4227	0.733902
tig00002876_pilon	1.30285	16.4927	14.5992	0.86189
tig00002877_pilon	1.21739	28.0577	15.077	0.557297
tig00002878_pilon	1.24284	27.7385	16.8782	0.573938
tig00002879_pilon	1.20923	28.5561	24.2888	0.83714
tig00002880_pilon	1.31355	21.7222	17.8997	0.790758
tig00002881_pilon	1.21252	24.0633	14.3384	0.624505
tig00002882_pilon	1.28686	26.7917	21.9653	0.789395
tig00002883_pilon	1.22495	26.8069	23.0956	0.828055
tig00002884_pilon	1.3031	14.1445	11.5271	0.782368
tig00002885_pilon	1.20257	20.2757	17.4208	0.837859
tig00002886_pilon	1.26149	25.5586	21.4845	0.824816
tig00002887_pilon	1.26491	22.2093	18.413	0.836952
tig00002888_pilon	1.23885	21.9841	18.6463	0.825587
tig00002889_pilon	1.26087	24.3351	19.9942	0.814285
tig00002890_pilon	1.23953	31.4076	23.0692	0.735229
tig00002891_pilon	1.2619	25.2902	15.3929	0.586362
tig00002892_pilon	1.22198	20.4475	18.4989	0.880844
tig00002893_pilon	1.23478	27.6886	16.5738	0.629141
tig00002894_pilon	1.31971	27.3357	22.3986	0.788227
tig00002895_pilon	1.23739	21.1172	19.0519	0.872596
tig00002896_pilon	1.22443	25.392	20.7178	0.786916
tig00002898_pilon	1.22165	12.8724	11.0906	0.840962
tig00002899_pilon	1.2354	21.4834	18.6316	0.850145
tig00002900_pilon	1.24835	19.238	15.4514	0.776687
tig00002901_pilon	1.20274	27.8777	19.5294	0.690625
tig00002902_pilon	1.38308	22.5547	19.1915	0.808255
tig00002903_pilon	1.25489	19.5568	17.5909	0.865547
tig00002904_pilon	1.21438	20.8338	17.5668	0.829539
tig00002905_pilon	1.29159	23.2168	18.7075	0.785855
tig00002906_pilon	1.22208	31.383	16.6114	0.530468
tig00002908_pilon	1.25263	21.5806	12.4558	0.583761
tig00002910_pilon	1.30381	27.0925	23.0225	0.820636
tig00002911_pilon	1.22444	34.3307	19.8373	0.607499
tig00002912_pilon	1.21921	34.7514	16.3548	0.48931
tig00002913_pilon	1.26059	20.9808	18.4614	0.859898
tig00002914_pilon	1.28676	25.3407	21.3934	0.811451
tig00002915_pilon	1.25605	9.41774	8.47379	0.875619
tig00002916_pilon	1.23409	15.0468	13.563	0.869163
tig00002917_pilon	1.21803	23.2348	18.5535	0.790164
tig00002918_pilon	1.25325	20.6905	17.4242	0.822902
tig00002922_pilon	1.22847	25.4579	14.6122	0.611646
tig00002923_pilon	1.23674	22.4363	19.3044	0.860373
tig00002924_pilon	1.19635	21.8517	19.5337	0.872016
tig00002925_pilon	1.26448	25.6221	18.9961	0.721721
tig00002926_pilon	1.23807	29.959	20.2668	0.677152
tig00002927_pilon	1.22382	23.9333	12.2712	0.512607
tig00002928_pilon	1.19732	27.7048	23.1981	0.826515
tig00002929_pilon	1.28013	27.8878	21.7947	0.786514
tig00002930_pilon	1.22474	30.4697	14.4058	0.50209
tig00002931_pilon	1.38924	14.1994	8.80063	0.675307
tig00002932_pilon	1.21015	21.0135	19.2228	0.893561
tig00002933_pilon	1.18456	21.0447	19.0951	0.883574
tig00002934_pilon	1.26862	27.0556	18.1738	0.692506
tig00002935_pilon	1.2326	23.095	16.6713	0.703765
tig00002936_pilon	1.26419	21.0626	18.4873	0.863218
tig00002937_pilon	1.23167	24.1023	20.743	0.82395
tig00002938_pilon	1.31452	22.0902	19.7031	0.856814
tig00002939_pilon	1.27665	27.5044	24.6535	0.873948
tig00002940_pilon	1.22867	27.0355	18.0642	0.663552
tig00002941_pilon	1.40207	17.8192	15.7575	0.85927
tig00002942_pilon	1.24161	24.7716	22.2298	0.886811
tig00002943_pilon	1.2042	16.3756	11.3748	0.657701
tig00002945_pilon	1.26354	26.1572	18.4504	0.693854
tig00002946_pilon	1.22186	25.9861	17.8573	0.693823
tig00002947_pilon	1.25564	25.9098	11.4038	0.49623
tig00002948_pilon	1.23136	27.3016	14.5304	0.536746
tig00002949_pilon	1.31183	26.6403	15.8045	0.543943
tig00002950_pilon	1.21775	26.7879	16.4072	0.583381
tig00002951_pilon	1.32644	22.6632	12.6935	0.582843
tig00002952_pilon	1.27612	21.9302	19.4072	0.860944
tig00002953_pilon	1.32315	17.8103	11.8248	0.664815
tig00002954_pilon	1.26276	28.8562	19.2323	0.653739
tig00002955_pilon	1.35577	23.2919	14.4279	0.625881
tig00002956_pilon	1.27556	29.3133	15.6661	0.575238
tig00002957_pilon	1.22541	24.8375	22.4559	0.883351
tig00002958_pilon	1.29717	23.5045	17.9164	0.726104
tig00002959_pilon	1.16479	25.3683	18.3895	0.698345
tig00002960_pilon	1.24116	27.7307	23.0096	0.820736
tig00002961_pilon	1.28975	23.0318	17.7288	0.744668
tig00002962_pilon	1.27745	19.5801	16.9763	0.854032
tig00002963_pilon	1.27561	24.03	18.4572	0.765808
tig00002964_pilon	1.2183	20.7189	16.5634	0.78433
tig00002965_pilon	1.20907	22.6163	20.2544	0.871615
tig00002966_pilon	1.26327	21.6018	18.3518	0.817472
tig00002967_pilon	1.22676	20.9295	18.8345	0.868351
tig00002968_pilon	1.21372	27.371	18.7432	0.6772
tig00002969_pilon	1.26789	19.9407	17.2468	0.832513
tig00002970_pilon	1.26912	22.3331	17.7025	0.807837
tig00002971_pilon	1.24213	25.0814	18.9042	0.724335
tig00002972_pilon	1.21435	28.1152	15.2229	0.544559
tig00002974_pilon	1.19073	30.8367	18.9115	0.621784
tig00002975_pilon	1.26211	23.833	20.7483	0.860285
tig00002977_pilon	1.32716	24.8009	20.1335	0.80281
tig00002979_pilon	1.26127	27.5161	23.0327	0.816381
tig00002980_pilon	1.28146	29.2792	23.8622	0.771136
tig00002982_pilon	1.28448	28.5958	15.2376	0.547799
tig00002983_pilon	1.27982	27.6959	23.2099	0.799718
tig00002984_pilon	1.34878	21.9683	19.7268	0.869532
tig00002985_pilon	1.30281	25.9985	19.0517	0.694232
tig00002986_pilon	1.31288	24.3387	21.7448	0.860818
tig00002988_pilon	1.24143	29.1589	12.7399	0.481089
tig00002989_pilon	1.29633	16.6227	13.2012	0.724977
tig00002990_pilon	1.24554	25.6845	21.6601	0.814898
tig00002991_pilon	1.39506	19.3105	15.5222	0.796183
tig00002992_pilon	1.33207	28.8365	25.9419	0.876553
tig00002993_pilon	1.21898	24.1327	21.8832	0.889295
tig00002995_pilon	1.23147	23.528	19.4341	0.800077
tig00002996_pilon	1.18218	22.5706	20.7588	0.9047
tig00002997_pilon	1.25142	31.1957	25.1427	0.784936
tig00002998_pilon	1.36624	23.9105	17.7612	0.706662
tig00003000_pilon	1.3204	26.4374	24.7112	0.907417
tig00003002_pilon	1.198	19.934	17.9107	0.889722
tig00003003_pilon	1.24555	22.677	20.2754	0.879829
tig00003004_pilon	1.22775	26.5109	20.2796	0.747519
tig00003005_pilon	1.25946	24.826	15.41	0.638654
tig00003006_pilon	1.29498	19.5097	14.4695	0.740009
tig00003007_pilon	1.22757	24.8774	21.2438	0.834323
tig00003008_pilon	1.20139	25.3909	17.6974	0.683307
tig00003009_pilon	1.25703	22.4844	17.0053	0.759274
tig00003010_pilon	1.2196	25.6588	23.0623	0.869951
tig00003011_pilon	1.19228	21.2414	19.6959	0.907472
tig00003012_pilon	1.188	25.883	17.596	0.658773
tig00003013_pilon	1.26378	24.7017	16.5525	0.651461
tig00003014_pilon	1.25285	26.3561	13.4094	0.53145
tig00003015_pilon	1.412	20.2749	18.7036	0.90489
tig00003016_pilon	1.19572	30.3445	16.156	0.541175
tig00003017_pilon	1.2366	21.8846	12.8211	0.600971
tig00003018_pilon	1.19595	24.323	21.7016	0.888908
tig00003019_pilon	1.21892	37.2105	24.5683	0.657835
tig00003020_pilon	1.31515	26.4462	22.2881	0.831934
tig00003022_pilon	1.24753	23.2747	20.4005	0.851293
tig00003023_pilon	1.28468	23.2782	21.0444	0.88529
tig00003024_pilon	1.37756	22.4799	20.9476	0.900379
tig00003025_pilon	1.22775	29.399	13.8383	0.491595
tig00003027_pilon	1.34685	10.2459	8.89474	0.844992
tig00003028_pilon	1.24882	22.4599	14.3384	0.607628
tig00003029_pilon	1.33352	26.297	20.6925	0.761393
tig00003030_pilon	1.28676	23.7146	20.0475	0.810896
tig00003031_pilon	1.19893	20.2737	12.6956	0.58092
tig00003032_pilon	1.24527	22.9152	16.85	0.737221
tig00003033_pilon	1.20531	20.9903	14.8044	0.717594
tig00003034_pilon	1.26743	24.1261	19.1394	0.763399
tig00003035_pilon	1.23548	21.1507	17.9262	0.828664
tig00003036_pilon	1.62795	14.7659	12.9528	0.841779
tig00003037_pilon	1.22392	24.3388	21.3565	0.860312
tig00003038_pilon	1.75117	15.93	13.112	0.824081
tig00003039_pilon	1.33719	24.7771	20.9117	0.81418
tig00003040_pilon	1.29841	68.8587	37.0349	0.780868
tig00003042_pilon	1.23319	40.8958	21.3349	0.603202
tig00003043_pilon	1.30283	23.9166	18.5182	0.754236
tig00003044_pilon	1.2665	22.8722	19.2289	0.822957
tig00003045_pilon	1.4972	21.645	19.6585	0.886469
tig00003046_pilon	1.29416	24.9038	22.9822	0.891927
tig00003047_pilon	1.1917	28.2534	19.0561	0.681271
tig00003048_pilon	1.22457	19.847	17.6662	0.875638
tig00003049_pilon	1.22464	21.1359	18.7418	0.860585
tig00003050_pilon	1.39714	20.2958	17.7506	0.856383
tig00003051_pilon	1.21979	23.0648	21.2802	0.89355
tig00003052_pilon	1.30717	23.2723	12.8663	0.59437
tig00003053_pilon	1.37149	24.8043	21.6145	0.83846
tig00003054_pilon	1.21496	20.5959	15.8719	0.743893
tig00003055_pilon	1.20168	10.4903	9.31765	0.86772
tig00003056_pilon	1.18779	18.139	16.2282	0.866027
tig00003057_pilon	1.30564	23.8034	20.0633	0.830925
tig00003058_pilon	1.25318	19.7588	17.7484	0.877463
tig00003059_pilon	1.25419	26.6682	21.0472	0.802639
tig00003060_pilon	1.27346	24.5974	18.9273	0.744683
tig00003061_pilon	1.31884	21.1504	14.6223	0.663313
tig00003062_pilon	1.23342	22.7157	20.5786	0.880588
tig00003063_pilon	1.3667	27.4147	20.0153	0.684669
tig00003064_pilon	1.25215	21.3436	17.6509	0.818555
tig00003066_pilon	1.25939	21.7197	18.4288	0.834867
tig00003067_pilon	1.63064	32.2005	27.7921	0.847994
tig00003068_pilon	1.22807	19.7901	17.4604	0.864579
tig00003069_pilon	1.30313	28.5285	19.4379	0.650955
tig00003070_pilon	1.24665	23.4861	20.709	0.868624
tig00003071_pilon	1.29066	21.4965	18.1223	0.805647
tig00003072_pilon	1.27638	28.2062	20.4997	0.707103
tig00003073_pilon	1.23881	24.7851	17.4299	0.679268
tig00003074_pilon	1.2874	22.4181	18.0671	0.812755
tig00003075_pilon	1.21576	17.04	15.5806	0.883634
tig00003076_pilon	1.2979	29.0282	18.2566	0.609247
tig00003077_pilon	1.32046	16.7651	11.3842	0.663524
tig00003078_pilon	1.20828	19.1657	16.2359	0.828769
tig00003079_pilon	1.18992	23.4874	12.6513	0.580764
tig00003080_pilon	1.26169	27.0986	24.9393	0.888645
tig00003081_pilon	1.22673	22.9276	14.7287	0.657784
tig00003082_pilon	1.26743	28.4498	18.1096	0.644481
tig00003083_pilon	1.23642	21.8133	18.8717	0.827873
tig00003084_pilon	1.20312	20.768	12.1214	0.59869
tig00003086_pilon	1.28067	17.7883	15.3681	0.833627
tig00003087_pilon	1.23888	26.0851	19.1382	0.72224
tig00003089_pilon	1.22986	77.5351	24.8056	0.799494
tig00003090_pilon	1.28063	22.1069	19.099	0.823213
tig00003091_pilon	1.16733	16.49	14.977	0.879743
tig00003092_pilon	1.22573	21.6293	14.8033	0.702695
tig00003093_pilon	1.2579	26.8319	15.5596	0.564119
tig00003095_pilon	1.24957	16.9811	14.0413	0.811281
tig00003096_pilon	1.27751	24.373	16.3948	0.675639
tig00003098_pilon	1.24253	32.5064	26.2365	0.774336
tig00003099_pilon	1.22382	33.0195	23.961	0.723059
tig00003100_pilon	1.34458	20.0324	18.3671	0.888618
tig00003101_pilon	1.25774	25.7711	17.2649	0.653847
tig00003102_pilon	1.23162	13.8544	10.9612	0.772069
tig00003104_pilon	1.23395	27.6066	16.441	0.571248
tig00003105_pilon	1.23736	32.3453	24.5458	0.729386
tig00003107_pilon	1.22994	28.8455	15.0527	0.534011
tig00003108_pilon	1.21947	14.1575	12.2124	0.844811
tig00003109_pilon	1.23112	34.3624	25.92	0.734835
tig00003111_pilon	1.27447	20.5631	12.0333	0.59934
tig00003112_pilon	1.32163	20.761	17.8177	0.82364
tig00003114_pilon	1.21435	16.9827	14.2472	0.81214
tig00003115_pilon	1.30612	25.2945	15.5948	0.605017
tig00003116_pilon	1.19606	23.0148	21.3005	0.907743
tig00003117_pilon	1.29603	27.7206	22.7682	0.780432
tig00003118_pilon	1.52892	33.5168	28.8717	0.848221
tig00003119_pilon	1.30667	30.7636	20.023	0.669822
tig00003120_pilon	1.17308	18.1875	10.2644	0.591389
tig00003121_pilon	1.20875	24.7219	22.2835	0.871929
tig00003122_pilon	1.87308	6.83173	5.35	0.779973
tig00003124_pilon	1.19728	19.5864	15.6821	0.78748
tig00003125_pilon	1.2574	22.1176	16.0858	0.716053
tig00003126_pilon	1.23329	16.8613	12.2812	0.728552
tig00003127_pilon	1.19352	27.2043	20.2799	0.726335
tig00003128_pilon	1.23423	22.656	20.8509	0.899658
tig00003129_pilon	1.19562	23.1606	19.4672	0.82514
tig00003130_pilon	1.19898	24.2367	18.2255	0.729069
tig00003131_pilon	1.28943	22.0951	18.2618	0.788456
tig00003132_pilon	1.22571	21.9371	17.095	0.77011
tig00003133_pilon	1.35519	26.8352	24.0364	0.869417
tig00003134_pilon	1.29708	17.155	12.7301	0.749396
tig00003135_pilon	1.19803	27.941	15.5683	0.578255
tig00003136_pilon	1.26255	26.5695	19.2162	0.74227
tig00003137_pilon	1.27083	9.96875	8.65885	0.770237
tig00003138_pilon	1.18504	21.5351	18.9183	0.902487
tig00003139_pilon	1.18102	20.3839	8.51387	0.412731
tig00003140_pilon	1.22142	19.5152	16.8068	0.839317
tig00003141_pilon	1.33281	23.2691	19.6166	0.8121
tig00003142_pilon	1.26901	29.1778	21.4854	0.734075
tig00003143_pilon	1.3035	22.8592	19.8031	0.83402
tig00003144_pilon	1.25157	19.1373	11.1625	0.590966
tig00003145_pilon	1.25718	23.9598	20.7675	0.831357
tig00003146_pilon	1.24271	18.2404	14.4877	0.812358
tig00003147_pilon	1.26546	25.7859	23.3511	0.882277
tig00003148_pilon	1.25456	28.0052	21.4144	0.843718
tig00003149_pilon	1.45415	26.8905	23.794	0.8562
tig00003150_pilon	1.17346	9.50524	8.61932	0.882523
tig00003151_pilon	1.19984	24.6051	22.2197	0.885602
tig00003152_pilon	1.1791	30.8088	25.4683	0.835206
tig00003153_pilon	1.54872	28.5615	23.8	0.702503
tig00003154_pilon	1.25515	24.9291	19.1727	0.745345
tig00003155_pilon	1.19166	18.8779	17.0636	0.882741
tig00003156_pilon	1.32143	25.1205	19.6711	0.78892
tig00003157_pilon	1.289	21.0834	18.5392	0.856357
tig00003158_pilon	1.31431	20.5144	18.8245	0.888411
tig00003159_pilon	1.21779	22.7402	20.4185	0.881243
tig00003160_pilon	1.20733	31.2819	19.8129	0.607747
tig00003161_pilon	1.21971	22.2077	13.7137	0.638871
tig00003162_pilon	1.20617	24.5891	13.7602	0.535188
tig00003164_pilon	1.4179	24.073	22.29	0.906116
tig00003165_pilon	1.2699	23.3741	16.9877	0.741426
tig00003166_pilon	1.25677	34.1956	26.3781	0.781556
tig00003167_pilon	1.25029	29.6211	25.3789	0.860294
tig00003168_pilon	1.21459	23.2805	16.791	0.702142
tig00003169_pilon	1.26155	29.8875	13.6073	0.49199
tig00003170_pilon	1.22673	23.3495	13.9129	0.600041
tig00003171_pilon	1.6159	30.2564	26.3364	0.840177
tig00003172_pilon	1.24396	29.356	20.044	0.629732
tig00003173_pilon	1.20221	23.6237	18.6217	0.783806
tig00003174_pilon	1.24513	22.4513	16.532	0.690351
tig00003175_pilon	1.22719	23.1513	21.3062	0.903097
tig00003176_pilon	1.34821	382.94	73.3378	0.599387
tig00003178_pilon	1.5351	26.0269	23.2476	0.875458
tig00003179_pilon	1.24756	31.1194	20.1737	0.622324
tig00003180_pilon	1.2357	24.5063	18.9637	0.742653
tig00003181_pilon	1.46089	8.29483	7.03971	0.822712
tig00003183_pilon	1.23794	25.3516	13.3934	0.568232
tig00003184_pilon	1.31809	9.89556	8.25666	0.808358
tig00003185_pilon	1.26225	23.4265	19.6045	0.802953
tig00003186_pilon	1.31327	25.6682	20.6289	0.773317
tig00003187_pilon	1.28153	7.55743	5.9223	0.723963
tig00003188_pilon	1.44705	24.0394	20.2915	0.816878
tig00003189_pilon	1.27812	25.7203	16.2172	0.623031
tig00003190_pilon	1.2215	25.0091	23.1399	0.900812
tig00003191_pilon	1.32571	30.1363	23.7969	0.747155
tig00003192_pilon	1.31217	21.4806	19.3616	0.867153
tig00003193_pilon	1.23388	28.7498	14.3491	0.500609
tig00003194_pilon	1.22139	21.8621	18.7101	0.834118
tig00003195_pilon	1.19689	20.1554	18.3813	0.885428
tig00003196_pilon	1.21694	19.7262	18.3347	0.904751
tig00003197_pilon	1.24376	29.0702	20.2319	0.65766
tig00003198_pilon	1.3075	18.1728	11.3494	0.649531
tig00003199_pilon	1.19637	30.5512	22.8432	0.770898
tig00003202_pilon	1.22776	26.0819	19.3654	0.723549
tig00003203_pilon	1.25264	28.1575	24.8649	0.873009
tig00003205_pilon	1.16613	23.2348	12.6278	0.577597
tig00003206_pilon	1.3027	17.1703	13.0216	0.750423
tig00003207_pilon	1.27011	19.6427	16.4071	0.801837
tig00003208_pilon	1.24974	20.5789	16.7266	0.78811
tig00003209_pilon	1.24231	27.2276	21.6765	0.780584
tig00003211_pilon	1.88912	48.1858	39.6771	0.807147
tig00003212_pilon	1.20787	28.0253	11.5492	0.42685
tig00003213_pilon	1.2376	18.5935	11.2462	0.629641
tig00003214_pilon	1.25099	19.4684	16.0455	0.784862
tig00003215_pilon	1.20795	16.3853	12.315	0.748017
tig00003216_pilon	1.2074	30.3651	18.7293	0.625674
tig00003217_pilon	1.30758	20.1758	16.6273	0.802709
tig00003218_pilon	1.17412	20.6024	17.9609	0.851809
tig00003219_pilon	1.23883	29.2146	16.4764	0.569055
tig00003220_pilon	1.25963	22.0328	15.2867	0.696782
tig00003221_pilon	1.24757	23.6958	15.9019	0.693918
tig00003222_pilon	1.16267	18.504	16.2667	0.868421
tig00003223_pilon	1.36582	20.4273	16.575	0.804412
tig00003224_pilon	1.28303	25.724	21.6724	0.818249
tig00003225_pilon	1.24247	24.0686	15.6823	0.67088
tig00003226_pilon	1.1838	40.4372	29.2368	0.759605
tig00003227_pilon	1.29045	25.7781	21.9877	0.838574
tig00003228_pilon	1.30485	24.4072	20.1447	0.799055
tig00003229_pilon	1.2523	12.3982	10.6991	0.842628
tig00003230_pilon	1.24841	17.1765	14.519	0.833388
tig00003231_pilon	1.25065	24.9636	22.263	0.868231
tig00003232_pilon	1.23659	31.1146	23.5457	0.768064
tig00003233_pilon	1.22447	44.5801	24.2139	0.699969
tig00003234_pilon	1.22177	27.0893	22.2146	0.802243
tig00003235_pilon	1.24162	21.3945	19.9852	0.913667
tig00003236_pilon	1.22256	16.9158	15.6383	0.903303
tig00003237_pilon	1.23765	14.4287	11.1407	0.728727
tig00003238_pilon	1.22546	26.0623	16.4801	0.609501
tig00003239_pilon	1.219	21.0088	18.6772	0.865362
tig00003240_pilon	1.27612	24.3475	20.7655	0.828397
tig00003241_pilon	1.32319	25.942	18.8696	0.707455
tig00003243_pilon	1.15839	18.669	16.6714	0.907125
tig00003244_pilon	1.19432	18.3547	15.9074	0.847648
[truncated: 1,356 more rows]

## Sheet: Table S4
Table S4. Methylation frequencies in each contig of the S. nigrum genome
contig S. nigrum genome	methylated_frequency_mean	called_sites_mean	called_sites_methylated_mean	num_motifs_in_group_mean
contig_1001_segment0	0.789108	4.81081	3.78378	1.27027
contig_1002_segment0	0.901126	14.7273	13.3259	1.3459
contig_1003_segment0	0.907509	21.2734	20.0626	1.34922
contig_1004_segment0	0.921668	20.6758	19.7559	1.54391
contig_1005_segment0	0.926197	12.8368	12.3376	1.94233
contig_1006_segment0	0.904408	17.2898	16.111	1.31454
contig_1009_segment0	0.922606	20.9229	20.0241	1.31881
contig_100_segment0	0.916806	19.8936	18.8413	1.32774
contig_1010_segment0	0.911629	20.552	19.2791	1.33456
contig_1011_segment0	0.906331	20.6938	19.4249	1.3279
contig_1013_segment0	0.910207	21.8926	20.725	1.38061
contig_1015_segment0	0.893165	19.9513	18.3998	1.33917
contig_1030_segment0	0.782008	18.5983	14.6889	1.29382
contig_1032_segment0	0.814046	19.8095	16.1371	1.29544
contig_1033_segment0	0.831229	20.641	17.4368	1.27869
contig_1034_segment0	0.92519	20.9352	20.1134	1.39136
contig_1035_segment0	0.884539	40.767	36.7618	1.51309
contig_1036_segment0	0.758101	22.806	18.2284	2.1408
contig_1039_segment0	0.840974	20.4683	17.3133	1.30511
contig_1040_segment1	0.838347	21.3819	17.726	1.2775
contig_1040_segment2	0.889447	9.58545	8.94545	1.38909
contig_1044_segment2	0.92237	20.512	19.396	1.31558
contig_1046_segment0	0.892939	18.041	16.5759	1.32283
contig_1053_segment0	0.897928	20.1624	17.4764	1.31813
contig_1064_segment0	0.885475	19.0952	17.309	1.32194
contig_1065_segment0	0.893931	19.809	18.477	1.27147
contig_1067_segment0	0.900257	5.57143	5.14286	1.65714
contig_1069_segment0	0.906621	18.9604	17.699	1.30509
contig_1076_segment0	0.916538	18.892	17.9758	1.3187
contig_1081_segment0	0.915987	7.14224	6.79741	1.29957
contig_1081_segment1	0.911132	19.9247	18.8478	1.32096
contig_1088_segment0	0.92191	20.7216	19.8374	1.33085
contig_1089_segment0	0.907603	19.0068	17.6996	1.30316
contig_1097_segment0	0.920928	20.4342	19.6216	1.36773
contig_1099_segment0	0.868138	21.3624	17.2985	1.30737
contig_1102_segment0	0.907136	21.2589	20.0218	1.38351
contig_1105_segment0	0.913951	21.9404	20.8103	1.32149
contig_1105_segment1	0.913627	8.0462	7.54125	1.09736
contig_110_segment0	0.67521	22.1593	13.9355	1.24465
contig_1111_segment0	0.912541	24.3139	23.0555	1.36353
contig_1112_segment0	0.912267	20.2127	19.1554	1.31587
contig_1115_segment0	0.91565	20.7137	19.811	1.3283
contig_1116_segment0	0.914905	20.9766	19.8983	1.29426
contig_1119_segment0	0.921628	22.018	20.6901	1.15101
contig_1121_segment0	0.916717	21.022	19.98	1.34062
contig_1125_segment0	0.903538	9.08491	8.5	1.56604
contig_1126_segment0	0.907246	21.3338	19.5329	1.35287
contig_1128_segment0	0.922508	23.2166	22.18	1.30739
contig_1130_segment0	0.917297	21.7114	20.7573	1.35293
contig_1134_segment0	0.918786	22.4759	21.2636	1.31435
contig_1137_segment0	0.91387	21.5883	20.4737	1.34529
contig_1141_segment0	0.929922	22.7688	22.2042	1.3994
contig_1141_segment1	0.6825	4.7	3.95	1.65
contig_1141_segment2	0.929579	3.78947	3.47368	1.44737
contig_1141_segment3	0.90417	20.547	19.1519	1.31472
contig_1142_segment0	0.918444	18.743	17.7555	1.32572
contig_1143_segment1	0.920502	21.8995	20.8052	1.35374
contig_1144_segment0	0.920255	20.8326	19.8791	1.3253
contig_1147_segment0	0.917392	22.1631	21.0915	1.30547
contig_1156_segment0	0.917197	20.7085	19.6183	1.33881
contig_1162_segment0	0.920161	17.6691	16.8835	1.3155
contig_1169_segment0	0.917066	19.9335	18.8218	1.31554
contig_1173_segment0	0.912067	25.9524	24.7223	1.36242
contig_1177_segment0	0.891094	19.787	18.1718	1.31319
contig_1178_segment0	0.871279	11.8999	10.4459	1.28109
contig_1179_segment0	0.870895	19.8189	17.7182	1.31309
contig_1180_segment0	0.890737	19.6774	17.7372	1.29305
contig_1185_segment0	0.931123	19.6937	18.9662	1.35164
contig_1186_segment0	0.92223	22.3172	21.3621	1.33295
contig_1188_segment0	0.911908	19.2433	18.1325	1.31208
contig_1192_segment0	0.923022	21.6384	20.6949	1.33026
contig_1193_segment0	0.917507	21.235	20.2051	1.33289
contig_1195_segment0	0.919766	21.6101	20.5755	1.3206
contig_1202_segment0	0.8874	6.4	5.56	1.5
contig_1203_segment0	0.928878	14.017	13.4489	1.32817
contig_1203_segment1	0.909704	15.3368	14.4704	1.31076
contig_1206_segment0	0.876993	7.90647	7.33094	1.86331
contig_1208_segment0	0.794016	21.7248	17.3642	1.33536
contig_1211_segment0	0.919165	29.3606	27.9382	1.22557
contig_1213_segment1	0.89173	18.1684	16.7231	1.34036
contig_1214_segment0	0.919833	17.9965	17.1017	1.30936
contig_1215_segment1	0.917258	19.3089	18.2913	1.32296
contig_1218_segment0	0.885451	19.2393	17.5536	1.32737
contig_1219_segment0	0.921919	19.1957	18.2826	1.27472
contig_1220_segment0	0.924187	5.52632	5.15789	1.29825
contig_1226_segment0	0.922935	21.0163	19.875	1.16304
contig_1233_segment0	0.905968	18.4246	17.2437	1.31391
contig_1234_segment0	0.867926	19.4968	17.0049	1.31183
contig_1237_segment0	0.886627	19.2146	17.5288	1.33228
contig_1240_segment0	0.903728	13.6823	12.94	1.27741
contig_1247_segment0	0.88901	18.7564	17.0256	1.34663
contig_1248_segment0	0.912836	29.9453	28.137	1.31031
contig_1252_segment0	0.806122	2.30612	2.02041	1.4898
contig_1252_segment1	0.91029	19.8922	18.778	1.31891
contig_1261_segment0	0.915262	21.8051	20.7291	1.3158
contig_1262_segment1	0.96	1.16	1.12	1.16
contig_1264_segment0	0.6875	1.6875	1.3125	1.6875
contig_1265_segment0	1	1.23077	1.23077	1.23077
contig_1267_segment0	0.75	2	1.5	1.66667
contig_1268_segment0	0.915248	9.40675	8.96624	1.2508
contig_1269_segment0	0.921472	19.9689	19.1102	1.34509
contig_126_segment0	0.907269	18.4862	17.3715	1.31071
contig_1270_segment0	0.916599	19.202	18.3408	1.32751
contig_1271_segment0	0.914121	19.9704	18.8567	1.32153
contig_1274_segment0	0.922393	21.2685	20.3108	1.31107
contig_1275_segment0	0.916186	23.0501	21.942	1.26801
contig_1276_segment0	0.875001	18.6165	16.7971	1.3359
contig_1277_segment0	1	1.83333	1.83333	1.83333
contig_1279_segment0	0.897373	19.7766	18.3066	1.33149
contig_127_segment0	0.900249	18.0332	16.7491	1.3277
contig_1281_segment0	0.922056	22.2101	21.0598	1.32515
contig_1285_segment0	0.922794	22.1128	21.0065	1.26381
contig_1286_segment0	0.815855	5.59677	4.8871	1.48387
contig_1287_segment0	0.922938	24.3773	23.3792	1.3121
contig_1288_segment0	0.925346	22.3929	21.4237	1.30752
contig_1289_segment0	0.826829	20.4869	16.7697	1.3372
contig_1290_segment0	0.836146	23.2064	19.1163	1.3405
contig_1290_segment1	0.703722	9.34783	7.56522	2.35652
contig_1291_segment0	0.852381	3.69524	3.18095	2.73333
contig_1292_segment1	0.910522	21.4501	20.3905	1.29063
contig_1293_segment0	0.897806	19.477	18.0528	1.31243
contig_1299_segment0	0.874819	173.459	20.6002	1.34215
contig_1303_segment0	0.842704	19.0135	16.2319	1.31312
contig_1308_segment0	0.920056	19.726	18.8903	1.36042
contig_1311_segment0	0.902169	20.6571	19.2369	1.32797
contig_1318_segment0	0.889106	18.8515	17.1514	1.32258
contig_131_segment0	0.902267	17.7286	16.6169	1.38381
contig_1320_segment0	0.916423	20.2419	19.3276	1.34817
contig_1323_segment0	0.908991	17.3801	16.3083	1.30751
contig_1325_segment0	0.917805	16.7356	15.933	1.21648
contig_1326_segment0	0.910601	19.9605	18.8503	1.33977
contig_1327_segment0	0.90827	22.1731	20.8871	1.35197
contig_1328_segment0	0.845667	3.2963	2.74074	1.14815
contig_1333_segment0	0.834532	11.6239	10.3853	1.34862
contig_1334_segment0	0.903377	20.0834	18.5501	1.32378
contig_1335_segment0	0.918556	18.9759	18.0382	1.31912
contig_1338_segment0	0.910442	18.8657	17.7332	1.32048
contig_1339_segment0	0.908332	19.5935	18.4194	1.32094
contig_1340_segment0	0.914125	21.2897	20.2028	1.31329
contig_1341_segment0	0.915948	21.1751	20.1424	1.22504
contig_1342_segment0	0.915203	17.61	16.4335	1.32332
contig_1343_segment0	0.923467	19.5276	18.6906	1.34458
contig_1344_segment0	0.899221	18.7719	16.938	1.31995
contig_1345_segment0	0.775	2.1	1.6	1.35
contig_1346_segment0	0.852517	8.78333	7.6	1.8
contig_1347_segment0	0.925624	19.9627	19.2863	1.40871
contig_1348_segment0	0.916105	20.3682	19.4229	1.27478
contig_1349_segment0	0.920442	14.4076	13.7627	1.29924
contig_134_segment0	0.902041	21.9753	20.2835	1.33527
contig_1351_segment0	0.943332	8.80969	8.45063	1.34291
contig_1351_segment2	0.716	2.81633	2.22449	1.63265
contig_1351_segment3	0.917619	21.5978	20.5444	1.32395
contig_1353_segment0	0.81733	19.315	15.3545	1.29997
contig_1355_segment0	0.919531	21.199	20.2178	1.3391
contig_1359_segment0	0.907617	20.0058	18.7745	1.31678
contig_135_segment0	0.917581	20.1375	19.2327	1.36255
contig_1362_segment0	0.854356	19.6855	17.0725	1.30776
contig_1364_segment0	0.855465	19.0551	16.4015	1.32547
contig_1370_segment0	0.919803	36.2323	34.6526	1.36955
contig_1371_segment0	0.881973	4.83784	4.13514	1.54054
contig_1373_segment0	0.797679	18.8169	14.8723	1.26952
contig_1374_segment0	0.789042	20.2342	15.6233	1.28506
contig_1376_segment0	0.842187	18.8283	15.9433	1.29591
contig_1382_segment0	0.866174	18.4336	16.2234	1.32121
contig_1385_segment0	0.899576	21.6837	20.2535	1.33319
contig_1388_segment0	0.918905	20.307	19.3165	1.30562
contig_1389_segment0	0.912	17.8881	16.9243	1.31028
contig_138_segment0	0.918739	21.5808	20.5738	1.32524
contig_1391_segment0	0.952703	2.59459	2.43243	1.35135
contig_1393_segment0	0.922839	23.6618	22.6126	1.34903
contig_1396_segment0	0.914087	23.2138	22.0126	1.32577
contig_139_segment0	0.919192	19.9133	19.0186	1.34704
contig_1400_segment0	0.886308	19.3495	17.5941	1.31588
contig_1408_segment0	0.882295	20.3467	18.3878	1.33179
contig_1411_segment0	0.914538	21.623	20.4685	1.31015
contig_1414_segment0	0.900309	32.0717	30.2599	1.32653
contig_1416_segment0	0.920421	20.5224	19.5636	1.30658
contig_1418_segment0	0.90911	19.6341	18.5279	1.31567
contig_1419_segment0	0.9067	18.4062	17.3183	1.30304
contig_1420_segment0	0.904016	19.9426	18.7937	1.3368
contig_1422_segment0	0.895007	19.2517	17.7396	1.34173
contig_1422_segment1	0.952381	1.77778	1.73016	1.66667
contig_1426_segment0	0.901587	19.5997	18.2168	1.32081
contig_1427_segment0	0.834201	20.9176	17.1934	1.30702
contig_1428_segment0	0.814618	21.5006	17.7945	1.3569
contig_1429_segment0	0.921192	22.2578	21.2531	1.32501
contig_1431_segment0	0.923532	24.4055	23.2118	1.25177
contig_1436_segment0	0.920951	22.8586	21.969	1.34216
contig_1438_segment0	0.80763	21.8294	16.9251	1.3649
contig_1439_segment0	0.845008	19.4508	16.514	1.28145
contig_1445_segment0	0.919266	11.8306	11.1613	1.26613
contig_1445_segment1	0.547978	3883.18	2589.8	2.86923
contig_1447_segment0	0.913368	20.8094	19.8165	1.31338
contig_1450_segment0	0.917657	22.0165	20.9346	1.3411
contig_1455_segment0	0.91508	17.277	16.3047	1.32247
contig_1456_segment0	0.908668	20.9918	19.7444	1.33314
contig_1457_segment0	0.913735	19.5209	18.5262	1.30019
contig_145_segment0	0.934849	22.0759	21.2558	1.34644
contig_1463_segment0	0.91055	17.6496	16.4938	1.28636
contig_1464_segment0	0.933591	6.3557	6.08054	1.25503
contig_1465_segment0	0.910775	20.0052	18.9246	1.33932
contig_1468_segment0	1	1.5	1.5	1.5
contig_1470_segment0	0.905967	21.9348	20.618	1.336
contig_1474_segment0	0.903312	27.2118	25.5442	1.2368
contig_1478_segment0	0.902477	19.2555	18.0194	1.32433
contig_1480_segment0	0.875718	18.2529	16.2748	1.30991
contig_1484_segment0	0.918143	22.6179	21.5889	1.31852
contig_1485_segment0	0.923968	13.8962	13.1995	1.3531
contig_1486_segment0	0.920475	19.8003	18.9115	1.34876
contig_1488_segment0	0.898251	19.1363	18.0531	1.26223
contig_1489_segment0	0.899315	10.5867	10.0123	1.31349
contig_1490_segment0	0.920146	20.9118	20.0079	1.33556
contig_1492_segment0	0.911075	16.0083	15.1991	1.34105
contig_1495_segment0	0.904145	18.0478	16.8475	1.3208
contig_1496_segment0	0.914342	20.8489	19.7476	1.31478
contig_1497_segment0	0.927171	22.4763	21.4899	1.34355
contig_1498_segment0	0.908691	17.6432	16.6559	1.36042
contig_149_segment0	0.721032	22.1989	15.0111	1.26606
contig_1500_segment0	0.921654	21.3271	20.4071	1.34701
contig_1502_segment0	0.915281	21.3385	20.2505	1.33194
contig_1506_segment1	0.894139	19.9973	18.442	1.32577
contig_1513_segment0	0.729179	1.92857	1.42857	1.17857
contig_1514_segment0	0.905512	20.5279	19.3631	1.37336
contig_1516_segment0	0.877251	22.0288	19.4902	1.26468
contig_1519_segment0	0.81962	19.8148	14.7615	1.29116
contig_1519_segment1	0.903547	16.9159	15.894	1.30608
contig_1523_segment0	0.906719	19.7078	18.5779	1.36805
contig_1528_segment0	0.890963	19.201	17.6368	1.32099
contig_1532_segment0	0.902063	19.0322	17.744	1.32473
contig_1534_segment0	0.9111	1.86667	1.66667	1.73333
contig_1536_segment0	0.904557	26.6765	25.0734	1.3208
contig_1539_segment0	0.913612	19.9649	18.8195	1.30716
contig_1545_segment0	0.912004	19.9277	18.7937	1.31581
contig_1549_segment0	0.333333	1.66667	0.333333	1.66667
contig_1549_segment1	1	1.38462	1.38462	1.30769
contig_1551_segment0	0.909165	20.4744	19.3705	1.4531
contig_1552_segment0	0.923402	18.3384	17.4169	1.30211
contig_1554_segment0	0.924261	23.4481	22.4793	1.29812
contig_1554_segment1	0.833333	2.16667	1.16667	1.5
contig_1556_segment0	0.900887	17.8644	16.6997	1.30027
contig_1558_segment0	0.905127	22.2495	20.7898	1.3123
contig_1559_segment0	0.905212	19.8543	18.6594	1.3256
contig_1562_segment2	0.912649	17.7634	16.9821	1.48029
contig_1574_segment0	0.763418	7.01818	5.78182	1.61818
contig_1576_segment0	0.901865	19.7466	18.4089	1.31465
contig_1576_segment1	1	2	2	2
contig_1576_segment2	1	1.375	1.375	1.375
contig_1579_segment0	0.909091	2.72727	2.63636	1.45455
contig_1580_segment0	0.857877	22.2774	19.7877	1.34075
contig_1581_segment0	0.909021	20.7477	19.4959	1.31322
contig_1584_segment0	0.619593	24.1411	13.5797	1.25153
contig_1585_segment0	0.918893	20.0787	19.1265	1.33293
contig_1588_segment0	1	2.2	2.2	2.2
contig_1588_segment1	0.915966	20.915	19.9091	1.33984
contig_1598_segment0	1	1.5	1.5	1.5
contig_1599_segment0	0.916331	21.6742	20.3556	1.34795
contig_1603_segment0	0.883257	21.7747	19.4879	1.33956
contig_1604_segment0	0.879791	19.4427	17.7363	1.33287
contig_1606_segment0	0.813712	7.20548	6.31507	1.49315
contig_1606_segment1	1	1	1	1
contig_1606_segment2	0.881887	19.819	17.5441	1.27585
contig_1607_segment0	0.915885	22.8978	21.7182	1.30877
contig_1608_segment0	0.891038	1.73077	1.57692	1.15385
contig_1610_segment0	0.833958	19.4455	16.2512	1.30946
contig_1612_segment0	0.899938	20.3366	18.8654	1.33865
contig_1619_segment0	0.918439	19.6405	18.7135	1.29458
contig_1621_segment0	0.926576	22.457	21.5378	1.40052
contig_1622_segment0	0.917532	20.2425	19.2712	1.32341
contig_1624_segment0	0.910661	21.2847	20.0927	1.32247
contig_1626_segment0	0.954545	1.59091	1.5	1.59091
contig_1626_segment2	0.913667	20.5944	19.4791	1.33107
contig_1629_segment0	1	1	1	1
contig_162_segment0	0.890411	1.58904	1.42466	1.56164
contig_162_segment1	0.915001	20.2896	19.3334	1.34106
contig_1630_segment0	0.901935	18.8374	17.5963	1.27477
contig_1631_segment0	0.901662	22.4297	21.0438	1.38756
contig_1632_segment0	0.918086	19.56	18.6383	1.33958
contig_1633_segment0	0.416667	5.05556	2.72222	1.77778
contig_1635_segment0	0.906456	19.7035	18.3967	1.33669
contig_1638_segment0	0.919757	21.0985	20.1584	1.33506
contig_1641_segment0	0.912575	20.4689	19.3816	1.35378
contig_1650_segment1	0.913771	20.0834	18.992	1.31285
contig_1660_segment0	0.911744	19.5789	18.5975	1.34011
contig_1665_segment0	0.910622	19.9029	18.6975	1.29954
contig_1668_segment0	0.911801	19.6107	18.4583	1.30357
contig_166_segment0	0.831935	12.5974	11.5974	1.48052
contig_1677_segment0	0.812719	4.40625	3.46875	1.34375
contig_1681_segment0	0.927805	22.0128	21.1051	1.39615
contig_1685_segment0	0.924082	21.4271	20.4883	1.30352
contig_1687_segment0	0.917661	21.7061	20.6201	1.30069
contig_1691_segment0	0.877014	21.782	20.4529	1.32349
contig_1692_segment0	0.86433	21.2873	18.8633	1.31135
contig_1693_segment0	0.913852	13.2109	12.3906	1.32812
contig_1695_segment0	0.883016	5.7541	5.18033	1.44262
contig_1697_segment0	0.918012	19.6325	18.7472	1.33013
contig_1698_segment0	0.917629	16.4054	15.5938	1.30656
contig_1699_segment0	0.92393	17.8858	17.1642	1.30925
contig_1704_segment0	0.92237	18.7698	17.9522	1.35098
contig_1707_segment0	0.91183	19.5868	18.4857	1.31178
contig_1709_segment0	0.913495	9.98118	9.54301	1.2957
contig_1711_segment0	0.875697	24.929	22.8129	1.59355
contig_1711_segment1	0.80692	17.9518	14.3917	1.3208
contig_1712_segment0	0.843255	18.0108	15.2932	1.32132
contig_1713_segment0	0.791914	19.6963	15.1282	1.29782
contig_1714_segment0	0.838622	20.196	17.0442	1.32814
contig_1719_segment0	0.907973	18.9607	17.7668	1.32759
contig_171_segment0	0.925222	20.8948	19.9807	1.28839
contig_1729_segment0	0.909879	20.4765	19.3627	1.34643
contig_1735_segment0	0.924237	25.0915	23.963	1.32263
contig_1736_segment0	0.2	1.8	0.2	1.6
contig_1737_segment0	0.902848	16.512	15.7973	1.472
contig_1738_segment0	0.922137	19.4476	18.5559	1.32574
contig_1740_segment0	0.914154	20.712	19.6648	1.33724
contig_1744_segment0	0.918147	21.1198	20.0338	1.31823
contig_1751_segment0	0.782609	2.13043	1.56522	1.47826
contig_1756_segment0	0.790457	50.8665	21.0898	1.50308
contig_1759_segment0	0.903689	19.5235	18.2618	1.32375
contig_175_segment0	0.920757	21.417	20.4665	1.34024
contig_1761_segment0	0.913146	20.0799	19.0367	1.33351
contig_1765_segment0	0.901713	20.1726	18.7194	1.31628
contig_1769_segment0	0.875589	18.1156	16.2947	1.28275
contig_1770_segment0	0.900109	18.2568	16.8347	1.30481
contig_1774_segment0	0.890737	23.5987	21.3569	1.31892
contig_1776_segment0	0.93264	19.6188	18.9649	1.32057
contig_1778_segment0	0.910728	11.3721	10.7465	1.2
contig_1781_segment0	0.917136	21.0238	20.0322	1.32844
contig_1786_segment0	0.897055	19.387	17.917	1.31323
contig_1792_segment0	1	1.6	1.6	1.2
contig_1794_segment0	0.903371	7.68041	7.1134	1.2268
contig_1794_segment1	0.912084	19.7297	18.6669	1.31791
contig_1795_segment0	0.898541	19.672	18.2441	1.35093
contig_179_segment0	0.911709	21.2058	20.0838	1.3317
contig_1806_segment0	0.670844	2.375	1.6875	1.4375
contig_1809_segment0	0.925631	20.513	19.6482	1.30417
contig_1812_segment0	1	1	1	1
contig_1812_segment1	0.873172	13.3908	11.7548	1.30268
contig_1814_segment0	0.912922	19.214	18.221	1.30477
contig_1816_segment0	0.889453	20.1488	18.3852	1.31852
contig_1820_segment0	0.907027	18.4678	17.4561	1.29376
contig_1821_segment0	0.919249	20.5913	19.6594	1.35304
contig_1825_segment0	0.917178	21.5712	20.6154	1.33104
contig_1827_segment0	0.910849	23.5378	22.22	1.35135
contig_1833_segment0	0.885799	18.955	17.3134	1.34554
contig_1838_segment0	0.920912	21.5961	20.5673	1.32357
contig_1840_segment0	0.707935	19.1171	12.8822	1.28022
contig_1841_segment0	0.916365	5.04487	4.74359	1.24359
contig_1842_segment0	0.924572	20.1891	19.3299	1.36304
contig_1845_segment0	0.776578	19.4183	14.644	1.27344
contig_1846_segment0	0.91781	20.2899	19.3159	1.33801
contig_1847_segment0	0.947549	21.3294	20.7294	1.40392
contig_1849_segment0	0.915883	22.7194	21.7505	1.32707
contig_1851_segment0	0.911636	23.1015	21.8806	1.34519
contig_1852_segment0	0.918303	19.0571	18.1747	1.32294
contig_1856_segment0	0.901519	19.698	18.3498	1.30651
contig_1857_segment0	0.897197	20.2539	18.5551	1.30832
contig_185_segment0	0.932651	18.6174	17.9263	1.30064
contig_1863_segment0	0.809166	22.3687	17.5786	1.29629
contig_1863_segment1	0.808564	27.8647	25.0075	1.74436
contig_1864_segment0	0.644645	23.4859	13.8946	1.24119
contig_1865_segment0	0.746614	21.0062	15.0543	1.26052
contig_1872_segment0	0.892795	20.7408	19.0632	1.34813
contig_1874_segment0	0.919251	20.8723	19.9051	1.33435
contig_1876_segment0	0.881743	19.5519	17.6718	1.3103
contig_1877_segment0	0.897734	19.1539	17.7861	1.32541
contig_1878_segment0	0.921372	23.1717	22.1384	1.32165
contig_1884_segment0	0.892845	20.167	18.4551	1.30995
contig_1884_segment1	0.714286	1.80952	1.2381	1.28571
contig_1885_segment0	0.911808	21.6706	20.5205	1.34511
contig_1887_segment0	0.897553	18.7715	17.3162	1.3155
contig_188_segment0	0.915015	19.4168	18.3963	1.28965
contig_1894_segment0	0.709091	3.90909	3.18182	1.36364
contig_1895_segment0	0.918618	77.023	73.5718	1.4023
contig_1896_segment0	0.912438	18.1034	17.1843	1.33361
contig_1897_segment0	0.929124	9.03486	8.53813	1.37691
contig_1898_segment0	0.916791	20.4342	19.2585	1.33026
contig_1900_segment0	0.903711	3.26667	2.97778	1.55556
contig_1901_segment0	0.90819	20.1076	18.9206	1.32081
contig_1905_segment0	0.82994	22.0265	18.6947	1.39545
contig_1907_segment0	0.72898	12.0728	10.3011	2.64846
contig_1907_segment1	0.843513	21.0867	18.2153	1.31069
contig_1909_segment0	0.886289	21.3559	19.4892	1.29097
contig_1912_segment0	0.934804	17.5729	16.9347	1.33668
contig_1914_segment0	0.932734	18.6447	17.7335	1.24355
contig_1915_segment1	0.912786	24.5627	23.0762	1.3135
contig_1918_segment0	0.908214	19.9021	18.7259	1.34582
contig_1919_segment0	0.883616	20.0497	18.4108	1.28411
contig_1921_segment0	0.941461	14.9286	14.461	1.53247
contig_1922_segment0	0.691297	4.2973	2.81081	1.59459
contig_1924_segment0	0.920183	21.7256	20.6433	1.30795
contig_1927_segment0	0.863939	19.5205	17.0469	1.31084
contig_1931_segment0	0.903817	25.5272	23.8544	1.3141
contig_1933_segment0	0.89891	20.3442	18.9522	1.3232
contig_1934_segment0	0.90446	18.9991	17.7121	1.38726
contig_1935_segment0	0.901365	19.0775	17.7411	1.302
contig_1941_segment0	0.809806	20.923	16.8896	1.2643
contig_1944_segment0	0.900093	18.6819	17.3379	1.29072
contig_1947_segment0	0.905539	19.397	18.179	1.34764
contig_1948_segment0	0.913295	6.51079	6.17266	1.13669
contig_1949_segment0	0.939877	14.8927	13.4368	1.1341
contig_1951_segment0	0.922711	20.659	19.722	1.26632
contig_1959_segment0	0.876175	19.2941	17.3899	1.32767
contig_1961_segment0	0.875286	19.0487	17.0116	1.32311
contig_1963_segment0	0.899574	19.1884	17.9183	1.32736
contig_1964_segment0	0.902533	18.9297	17.6419	1.32748
contig_1968_segment0	0.921864	21.0684	20.1286	1.33843
contig_196_segment0	0.883357	2.61905	2.30952	1.38095
contig_1971_segment0	0.642024	24.0574	13.851	1.25091
contig_1972_segment0	0.857143	2.14286	1.85714	1.28571
contig_1977_segment0	0.914773	20.9109	19.8551	1.32593
contig_1979_segment0	0.914175	17.263	16.0306	1.29865
contig_197_segment0	0.92452	10.9621	10.3279	1.20325
contig_1980_segment1	0.916646	20.2229	19.193	1.33547
contig_1983_segment0	0.919663	23.6402	22.5052	1.36277
contig_1984_segment0	0.91912	21.776	20.8245	1.33247
contig_1985_segment0	0.912906	21.6122	20.3542	1.31197
contig_1994_segment0	0.111111	1.22222	0.111111	1.22222
contig_1_segment0	0.911715	19.219	17.9943	1.26857
contig_2005_segment0	0.861277	22.9703	19.6808	1.32233
contig_2006_segment0	0.862844	19.4877	17.1093	1.31013
contig_2007_segment0	0.625	1.75	1.375	1.75
contig_2011_segment0	0.879105	19.7693	17.9679	1.32618
contig_2014_segment0	0.80814	3.11628	2.67442	1.46512
contig_2018_segment0	0.937149	7.27027	6.94595	1.37838
contig_201_segment0	0.889331	19.1425	17.4969	1.33044
contig_2020_segment0	0.91016	19.4803	18.5267	1.35654
contig_2022_segment0	0.908706	22.532	21.2356	1.32901
contig_2029_segment0	0.7995	7.77273	6.89394	1.56061
contig_2030_segment0	0.909584	21.8499	20.6094	1.33124
contig_2031_segment0	0.87075	8.91667	7.97619	1.20238
contig_2033_segment0	0.875621	16.5795	14.8872	1.05128
contig_2034_segment0	0.90363	19.1754	17.8813	1.32581
contig_2035_segment0	0.907298	18.2537	17.284	1.32457
contig_2036_segment0	0.5	1.5	0.5	1.5
contig_2037_segment0	0.921416	21.8519	20.8613	1.30907
contig_2038_segment0	0.905167	22.3317	21.001	1.34652
contig_2039_segment0	0.660714	2.42857	1.96429	1.5
contig_2048_segment0	0.822505	23.8219	15.9238	1.29288
contig_2049_segment0	0.886934	21.0983	19.1616	1.31142
contig_2050_segment0	0.898312	20.5236	19.0124	1.28328
contig_2053_segment0	0.923913	2.30435	1.95652	1.6087
contig_2054_segment0	0.893876	20.0498	18.5513	1.32828
contig_2055_segment0	0.911342	20.224	19.2413	1.38414
contig_2057_segment0	0.897302	20.4159	18.9856	1.32584
contig_2065_segment0	0.899852	19.3249	17.7296	1.33785
contig_2067_segment0	0.904924	19.8421	18.5736	1.31692
contig_2068_segment1	0.868034	10.2874	9.3908	1.31034
contig_2070_segment0	0.893865	19.0373	17.6414	1.3579
contig_2071_segment0	0.868281	20.3388	17.8218	1.33136
contig_2074_segment0	0.916102	21.9237	20.9845	1.35376
contig_2076_segment0	0.895139	20.5063	19.0782	1.34032
contig_2081_segment0	0.894017	8.38462	7.97436	1.4359
contig_2082_segment0	0.821341	5.13636	4.63636	1.68182
contig_2083_segment0	0.830224	20.2072	16.7423	1.29096
contig_2084_segment0	0.912396	21.5572	20.5054	1.35524
contig_2098_segment0	0.891364	19.0465	17.532	1.32905
contig_2103_segment0	0.894313	18.1332	16.639	1.30134
contig_2104_segment0	0.908986	18.6517	17.5827	1.32655
contig_2105_segment0	0.902736	22.3012	20.7785	1.33712
contig_2110_segment0	0.920916	21.2255	20.244	1.33896
contig_2112_segment0	0.879787	4.19149	3.87234	1.53191
contig_2112_segment1	0.908482	22.3981	21.2055	1.30941
contig_2113_segment0	0.902703	18.1852	17.2762	1.33459
contig_2114_segment0	0.896182	18.3846	17.1526	1.29616
contig_2115_segment0	0.871725	7.41085	6.80233	1.27132
contig_2117_segment0	0.915551	18.2232	17.3081	1.36604
contig_2119_segment0	0.926249	20.1793	19.2961	1.32795
contig_2122_segment0	0.913086	20.627	19.5722	1.32658
contig_2126_segment0	0.916867	22.6	21.4739	1.3098
contig_2127_segment0	0.895669	10.2101	9.67507	1.20168
contig_2128_segment0	0.902147	7.89706	7.44118	1.44118
contig_2130_segment0	0.918809	20.2789	19.3811	1.35376
contig_2132_segment1	0.909694	18.1231	17.1515	1.33209
contig_2133_segment0	0.92813	11.9043	11.1478	1.56522
contig_2134_segment0	0.918099	21.0326	19.9929	1.33181
contig_2143_segment0	0.909489	21.4778	20.3292	1.30278
contig_2144_segment0	0.845546	22.875	20.0675	1.43581
contig_2146_segment0	0.922327	20.64	19.7633	1.3456
contig_2149_segment0	0.916722	20.4044	19.4445	1.32892
contig_2151_segment0	0.922609	22.6895	21.703	1.31005
contig_2153_segment0	0.903071	20.0314	18.6361	1.31861
contig_2154_segment0	0.917132	19.1325	18.2362	1.32394
contig_215_segment0	0.92	1.48	1.4	1.4
contig_2160_segment0	0.91223	20.3428	19.2133	1.3112
contig_2164_segment0	0.911337	29.173	27.3853	1.23591
contig_2165_segment0	0.940373	6.45098	5.82353	1.92157
contig_2166_segment0	0.918214	23.219	22.1159	1.36582
contig_2171_segment0	0.909655	21.9133	20.6849	1.31652
contig_2176_segment0	0.728647	22.1858	15.1938	1.26033
contig_2177_segment0	0.760369	22.6625	15.7598	1.24726
contig_2178_segment0	0.824592	23.0395	14.9096	1.29457
contig_2179_segment0	0.933333	1.33333	1.26667	1.13333
contig_2179_segment1	0	1.4	0	1.4
contig_2181_segment0	0.912082	20.0067	18.9207	1.28337
contig_2183_segment0	0.905195	19.5792	18.3392	1.3177
contig_2184_segment0	0.901474	18.8993	17.6345	1.32249
contig_2186_segment0	0.916955	22.2402	21.1856	1.32652
contig_2187_segment0	0.920343	22.2938	21.3323	1.33398
contig_2188_segment0	0.898474	4.15789	3.68421	1.31579
contig_2189_segment1	0.917752	20.7757	19.6859	1.29521
contig_2190_segment0	0.91687	20.5597	19.6349	1.3483
contig_2191_segment0	0.912819	21.4928	20.439	1.32898
contig_2193_segment0	0.914618	20.4721	19.3255	1.30615
contig_2194_segment0	0.908091	18.5207	17.5533	1.28797
contig_2195_segment0	0.920363	16.7585	16.0732	1.37805
contig_2196_segment0	0.89932	5.3	4.8	1.38
contig_2197_segment0	0.907947	14.4013	13.4967	1.44408
contig_2198_segment0	0.915907	4	3.65116	1.60465
contig_21_segment0	0.861547	19.3218	17.0071	1.32427
contig_2200_segment0	0.913421	23.4354	22.3235	1.3204
contig_2203_segment0	0.906066	20.9188	19.6967	1.31721
contig_2207_segment1	1	1.83333	1.83333	1.83333
contig_2207_segment2	0.914561	20.1641	19.0844	1.3609
contig_2209_segment0	0.927292	17.9876	17.2671	1.41615
contig_2209_segment2	0.975	2.25	2.2	1.45
contig_2211_segment0	0.915226	20.8115	19.7703	1.33467
contig_2213_segment0	0.909347	18.6689	17.6757	1.30682
contig_2215_segment0	0.91681	21.0636	20.1109	1.3324
contig_2218_segment0	1	1.71429	1.71429	1.71429
contig_2223_segment0	0.921561	20.7168	19.8303	1.32213
contig_2228_segment0	0.918762	19.9311	19.0281	1.30742
contig_2229_segment0	0.913454	22.8058	21.6816	1.35535
contig_2232_segment0	0.868415	18.8258	16.3954	1.29456
contig_2234_segment0	0.905028	20.0633	18.8666	1.32161
contig_2238_segment0	0.905914	18.887	17.6309	1.30641
contig_2239_segment0	0.935561	17.7134	16.9631	1.26883
contig_2240_segment1	0.917657	19.8862	18.8989	1.34026
contig_2241_segment0	0.847619	5.28571	4.28571	1.66667
contig_2242_segment0	0.916631	29.8758	28.4262	1.32886
contig_2244_segment0	0.906481	18.9639	17.7552	1.31767
contig_2252_segment0	0.862765	6.41176	5.70588	1.88235
contig_2253_segment0	0.907983	20.9583	19.8011	1.28686
contig_2253_segment1	0.807952	3.47619	2.83333	1.69048
contig_2256_segment0	0.922943	18.5503	17.5701	1.26801
contig_2257_segment0	0.660191	22.9389	13.8602	1.25312
contig_2258_segment0	0.695593	23.2825	15.4087	1.26641
contig_2261_segment0	0.920429	6.14286	5.76623	1.02597
contig_2269_segment0	0.922112	24.7533	23.5811	1.32288
contig_2270_segment0	0.905525	24.4346	23.1625	1.29337
contig_2271_segment0	0.905301	16.197	15.0606	1.29004
contig_2273_segment0	0.888356	22.9726	21.6973	1.3822
contig_2275_segment0	0.915909	21.5547	20.5036	1.33745
contig_2277_segment0	0.84335	360.437	23.0249	1.31837
contig_2279_segment0	0.921836	20.9448	20.0127	1.33297
contig_227_segment0	0.918839	2.90323	2.51613	1.32258
contig_2283_segment0	0.922052	19.6989	18.8459	1.31675
contig_2299_segment0	0.916346	20.6301	19.6246	1.30309
contig_2304_segment0	0.88	2.65	2.05	1.3
contig_2305_segment0	0.898571	20.0274	18.6504	1.28322
contig_2309_segment0	0.901981	4.57407	4.11111	1.51852
contig_2310_segment0	0.76393	10.3243	7.63026	1.81053
contig_2311_segment0	0.762311	4.40984	3.68852	2.44262
contig_2312_segment0	0.875556	3.04444	2.51111	1.31111
contig_2316_segment0	0.921146	19.0772	18.2335	1.33241
contig_2320_segment0	0.917835	10.1954	9.61183	1.30077
contig_2322_segment0	0.934773	7.73502	7.46372	1.25237
contig_2323_segment0	0.90258	20.6922	19.5308	1.43778
contig_2327_segment0	0.9198	24.4995	23.4332	1.36265
contig_2330_segment0	0.911868	25.8731	24.5608	1.35497
contig_2333_segment0	0.915101	21.3222	20.2457	1.35092
contig_2339_segment0	0.912579	21.1283	20.1692	1.38032
contig_2340_segment0	0.905502	21.8639	20.5023	1.32434
contig_2341_segment0	0.895241	19.4226	17.7149	1.32413
contig_2344_segment0	0.968961	3.66667	3.58824	1.4902
contig_2350_segment0	0.920448	21.3219	20.3583	1.3261
contig_2351_segment0	0.927698	20.1916	19.4009	1.28535
contig_2355_segment0	0.916262	20.4613	19.4362	1.33145
contig_2358_segment0	0.8	6.2	5.4	4
contig_2364_segment0	0.922554	18.899	17.9715	1.30958
contig_2365_segment0	0.921947	21.4007	20.5043	1.3111
contig_2366_segment0	0.653074	4.14815	3.22222	1.40741
contig_2367_segment0	0.873713	12.0103	11.1333	1.17436
contig_236_segment0	0.866378	19.4081	17.2388	1.31935
contig_2372_segment0	0.912685	21.8977	20.7919	1.32529
contig_2373_segment0	0.924702	17.707	16.88	1.27451
contig_2377_segment0	0.908383	20.4169	19.0879	1.34448
contig_2380_segment0	0.906572	19.8916	18.6518	1.32895
contig_238_segment0	0.914106	26.6766	25.4385	1.3368
contig_2390_segment0	0.894446	7.77703	7.18243	1.25676
contig_2390_segment1	0.907371	20.8356	19.5711	1.31496
contig_2397_segment0	0.904293	21.4262	20.0466	1.34572
contig_2400_segment0	0.875	1.6875	1.5	1.125
contig_2401_segment0	0.898566	11.1295	10.42	1.399
contig_2403_segment0	0.911431	20.0355	18.8927	1.32263
contig_2406_segment0	0.915025	18.0247	17.2583	1.34093
contig_2407_segment0	0.920372	17.8983	17.1182	1.30015
contig_2409_segment0	0.966667	2.86667	2.76667	2.53333
contig_240_segment0	0.911806	26.0394	24.7322	1.34501
contig_2410_segment0	0.906738	22.8912	21.6042	1.74347
contig_2412_segment0	0.862059	23.5915	20.5232	1.35953
contig_2413_segment0	1	2	2	2
contig_2417_segment0	0.911082	21.7102	20.556	1.32585
contig_2418_segment0	0.715647	3.05882	2.23529	1.47059
contig_2420_segment0	0.913444	18.8697	17.918	1.32764
contig_2421_segment0	0.911193	19.1037	17.9836	1.32556
contig_2425_segment0	0.91827	20.9726	20.0253	1.33739
contig_2427_segment0	0.916116	19.6101	18.5439	1.31522
contig_2429_segment0	0.885246	12.4258	10.9776	1.28571
contig_2430_segment0	0.920388	19.9838	19.0551	1.30711
contig_2431_segment0	1	1.33333	1.33333	1.33333
contig_2432_segment0	0.666667	1.83333	1.16667	1.83333
contig_2434_segment0	0.799658	19.5705	15.5107	1.30571
contig_2434_segment1	0.803734	9.61748	8.2149	1.89971
contig_2438_segment0	0.917501	22.8498	21.6373	1.20484
contig_2439_segment0	0.818269	3.42308	2.80769	1.15385
contig_2440_segment0	0.880037	26.5914	25.1486	1.70857
contig_2441_segment0	0.926065	20.05	19.0382	1.25
contig_2442_segment0	0.942462	5.30769	5.03297	1.24176
contig_2443_segment0	0.905714	23.6063	21.9629	1.33157
contig_2444_segment0	0.931262	25.1028	24.0459	1.33096
contig_2446_segment0	0.918811	20.9424	19.9934	1.33524
contig_2447_segment0	0.625056	3.5	2.33333	1.5
contig_2449_segment0	0.861072	18.1757	16.0033	1.31846
contig_2450_segment0	0.926747	18.539	17.7274	1.33359
contig_2450_segment1	0.857143	1.57143	1.28571	1.21429
contig_2452_segment0	0.919314	16.8842	16.0164	1.39463
contig_2453_segment0	0.923394	19.4907	18.5912	1.30622
contig_2454_segment0	0.922483	21.6308	20.6608	1.329
contig_2455_segment0	0.915945	20.0242	18.9683	1.33366
contig_2456_segment0	0.856326	18.6777	16.3517	1.32875
contig_2458_segment0	1	1	1	1
contig_2459_segment0	0.864793	7.01653	6.39669	1.78512
contig_2462_segment0	0.893615	30.6322	28.8461	1.39405
contig_2463_segment0	0.941176	1.41176	1.35294	1.41176
contig_2463_segment1	0.925	2.43333	2.33333	1.86667
contig_2465_segment0	0.913196	21.5265	20.2487	1.33413
contig_2466_segment0	0.870333	6.0303	5.45455	1.33333
contig_2468_segment0	0.920304	2.52174	2.17391	1.6087
contig_2474_segment0	0.898341	17.5395	16.5273	1.35463
contig_2475_segment0	0.815583	18.8989	15.3054	1.30471
contig_2477_segment0	0.714819	21.2272	14.3363	1.26051
contig_2478_segment0	0.628399	22.496	12.8676	1.27698
contig_2482_segment0	0.65319	22.52	13.4251	1.25788
contig_2483_segment0	0.912363	20.0095	18.8477	1.30311
contig_2485_segment0	0.928534	17.3097	16.6254	1.21534
contig_2486_segment0	0.914086	20.2854	19.1321	1.3283
contig_2489_segment0	0.88084	20.7732	18.9096	1.33877
contig_248_segment0	0.906985	21.5797	20.2411	1.34512
contig_2490_segment0	0.929528	40.0433	37.9902	1.29921
contig_2492_segment0	0.913357	22.3241	21.2965	1.40264
contig_2493_segment0	0.773172	31.3107	23.2189	1.29882
contig_2496_segment0	0.902427	21.8345	20.5264	1.32031
contig_249_segment0	0.890641	17.3793	16.2483	1.26207
contig_2505_segment0	0.874543	17.9823	16.1755	1.35014
contig_2516_segment0	0.791966	4.76271	4	1.72881
contig_2518_segment0	0.878897	29.9328	27.8735	1.26482
contig_2520_segment0	0.917163	24.6199	23.3401	1.32045
contig_2521_segment0	0.918489	23.7376	22.6281	1.32908
contig_2524_segment0	0.922048	19.8467	18.9189	1.30891
contig_2524_segment1	0.844097	2.70968	2.19355	1.3871
contig_2528_segment0	0.916445	16.9489	16.2234	1.31915
contig_2529_segment0	0.862728	19.5934	17.2019	1.31592
contig_252_segment0	0.927819	24.1619	23.2087	1.36333
contig_2533_segment0	0.913178	18.984	18.0417	1.35485
contig_2539_segment0	0.680343	5.77143	4.17143	1.62857
contig_2548_segment0	0.920667	2.42857	2.14286	1.33333
contig_2549_segment0	0.913003	22.8371	21.5668	1.35508
contig_2552_segment0	0.922229	21.4364	20.496	1.31062
contig_2553_segment0	0.91586	21.7933	20.8051	1.3058
contig_2554_segment1	0.925762	24.8978	23.8013	1.30988
contig_2558_segment0	0.883264	7.77358	7.01887	1.33962
contig_2559_segment0	0.885906	19.556	17.9401	1.31472
contig_2562_segment0	0.909222	5.25397	4.95238	1.65079
contig_2564_segment0	0.908864	24.6374	23.2397	1.29109
contig_2569_segment0	0.851214	2.42857	2.07143	1.17857
contig_2571_segment0	0.915793	20.2564	19.2856	1.32243
contig_2573_segment0	0.919422	19.653	18.8027	1.34009
contig_2576_segment0	0.925329	20.1776	19.2031	1.28929
contig_2582_segment0	0.918341	20.8467	19.8983	1.35224
contig_2595_segment0	0.92418	20.8813	19.9329	1.31284
contig_2599_segment0	0.856883	19.305	16.785	1.3083
contig_2599_segment2	0.426886	5.13636	2.04545	2.96591
contig_2605_segment0	0.884774	21.0217	19.3222	1.3239
contig_2607_segment0	0.922129	21.9285	20.8813	1.3464
contig_2609_segment0	0.916911	19.8796	18.8859	1.31755
contig_2614_segment0	0.924604	18.318	17.567	1.30877
contig_2615_segment0	0.916637	19.5084	18.4583	1.34477
contig_2619_segment0	0.905601	22.5781	19.7152	1.34272
contig_2623_segment0	0.897367	20.0535	18.6014	1.31071
contig_2624_segment0	0.910611	20.2397	19.2249	1.30638
contig_2625_segment0	0.91349	19.4162	18.3296	1.31193
contig_2629_segment0	0.921154	19.621	18.6851	1.30318
contig_2632_segment0	0.899059	17.2812	15.9762	1.29894
contig_2635_segment0	0.915743	21.1613	20.0558	1.29172
contig_2642_segment0	0.910635	20.182	19.0748	1.31955
contig_2644_segment0	0.918631	21.8991	20.8335	1.33527
contig_264_segment0	0.918501	21.2019	20.1947	1.33889
contig_2650_segment0	0.9	4	3.8	2.2
contig_2656_segment0	0.878998	19.0197	17.3123	1.33312
contig_2659_segment0	0.926258	18.5052	17.6377	1.15676
contig_265_segment0	0.88659	4.05128	3.66667	1.17949
contig_2660_segment0	0.917895	23.5512	22.3243	1.32104
contig_2664_segment0	0.915507	23.0789	21.8453	1.26545
contig_2668_segment0	0.375	1.625	0.625	1.25
contig_2668_segment1	0.939362	10.2393	9.88957	1.25767
contig_2668_segment2	1	1.52941	1.52941	1.52941
contig_2668_segment4	1	2.2	2.2	2.2
contig_2669_segment0	0.926621	20.3352	19.5427	1.34717
contig_2670_segment0	0.921258	19.9627	19.0445	1.34458
contig_2673_segment0	0.929115	48.3569	46.1183	1.20229
contig_2677_segment0	0.909836	18.7258	17.6716	1.33919
contig_2685_segment0	0.887638	11.4818	9.99162	1.27235
contig_2686_segment0	0.804782	25.9541	21.793	1.42071
contig_2687_segment0	0.925776	24.5407	23.7006	1.4186
contig_2687_segment2	0.916078	21.6466	20.6348	1.30765
contig_2690_segment0	0.911117	21.1144	19.9658	1.33701
contig_2691_segment0	1	1	1	1
contig_2693_segment0	0.916119	12.4723	11.7319	1.24681
contig_2694_segment0	0.876263	14.0134	13.1295	1.24554
contig_2694_segment1	0.830305	6.44068	5.86441	1.22034
contig_2696_segment0	0.916208	20.9395	19.9261	1.3315
contig_2698_segment0	0.920335	20.7663	19.5211	1.26437
contig_2699_segment0	0.929074	25.9154	24.9384	1.35634
contig_2701_segment0	0.580943	4.34286	3.22857	1.77143
contig_2703_segment0	0.901519	23.5907	21.926	1.34772
contig_2703_segment1	1	2	2	2
contig_2703_segment2	0.927543	2	1.86957	1.45652
contig_2705_segment0	0.916058	19.7816	18.7596	1.31282
contig_2707_segment0	0.904063	18.4362	17.2368	1.29878
contig_2715_segment0	1	1.33333	1.33333	1.33333
contig_2715_segment1	0.92203	20.7282	19.7297	1.31316
contig_2717_segment0	0.910256	1.58974	1.44872	1.58974
contig_2717_segment1	0.920404	16.0104	15.27	1.34709
contig_2718_segment0	0.88761	24.0399	22.3104	1.29047
contig_2719_segment0	0.913088	23.0335	21.9543	1.35366
contig_2720_segment0	0.922116	20.7826	19.8537	1.32334
contig_2721_segment0	0.89931	10.2665	9.80203	1.33503
contig_2724_segment0	0.915635	22.521	21.3766	1.32189
contig_2725_segment0	0.916083	21.9655	20.9837	1.25072
contig_2726_segment0	0.919342	20.6741	19.7628	1.29452
contig_2728_segment0	0.909091	1.81818	1.54545	1.63636
contig_2728_segment1	1	1.5	1.5	1.5
contig_2728_segment2	0.89357	21.7435	18.2759	1.32147
contig_272_segment0	0.910324	23.1134	21.7485	1.33776
contig_2730_segment0	0.910065	21.0502	19.9327	1.32981
contig_2732_segment0	0.919842	20.2267	19.3466	1.3284
contig_2733_segment0	0.913651	18.1096	17.1937	1.30921
contig_2734_segment0	0.906922	24.911	23.7331	1.34746
contig_2737_segment0	0.918894	21.4022	20.4761	1.33811
contig_273_segment0	0.921602	21.8015	20.7023	1.2906
contig_273_segment1	1	1.25	1.25	1
contig_273_segment2	0.918371	24.0118	22.9602	1.30007
contig_2740_segment0	0.928571	1.57143	1.28571	1.28571
contig_2741_segment0	0.866667	1.93333	1.73333	1.66667
contig_2742_segment0	0.927357	22.7321	21.9295	1.31988
contig_2744_segment0	0.888889	2.33333	1.88889	1.55556
contig_2745_segment0	0.832467	28.0576	23.4358	1.56027
contig_2747_segment0	0.913297	18.5084	17.4025	1.31064
contig_274_segment0	0.924457	17.9518	17.1869	1.31184
contig_2750_segment0	0.915461	22.7807	21.6697	1.34787
contig_2751_segment0	0.911222	20.7068	19.5759	1.34662
contig_2756_segment0	0.916079	20.3944	19.3266	1.32209
contig_2759_segment0	0.916336	18.0251	17.2123	1.33158
contig_2764_segment0	0.908003	19.0659	17.974	1.25623
contig_2768_segment0	0.925381	4.19048	3.7619	1.71429
contig_2769_segment0	0.919998	21.1712	20.0202	1.22089
contig_276_segment0	0.916492	20.1166	19.0355	1.27554
contig_2772_segment0	0.871926	1.96296	1.75926	1.2037
contig_2773_segment0	1	1.7	1.7	1.4
contig_2775_segment0	0.952913	3.82609	3.65217	1.43478
contig_2778_segment0	0.907189	35.6458	33.9956	1.34632
contig_277_segment0	0.911607	21.6044	20.4195	1.33473
contig_2780_segment0	0.924251	22.6672	21.6871	1.31068
contig_2783_segment0	0.90926	19.5321	18.2131	1.3567
contig_2784_segment0	0.888617	6.32716	5.8642	1.2284
contig_2785_segment0	0.906435	19.3626	18.1948	1.32721
contig_278_segment0	0.916681	19.7869	18.7931	1.31149
contig_278_segment1	0.908946	19.2434	18.0247	1.30556
contig_2791_segment0	0.912505	24.0449	22.9201	1.34965
contig_2792_segment0	0.899481	14.9008	13.7129	1.33527
contig_2794_segment0	0.919874	18.3859	17.5773	1.36321
contig_2795_segment0	0.833794	15.8726	13.8211	1.42276
contig_2798_segment0	0.839447	5.5	4.63158	1.47368
contig_2800_segment0	0.90051	17.8519	16.6296	1.25308
contig_2802_segment0	0.904629	19.6201	18.3011	1.32786
contig_2805_segment0	0.940742	17.8152	17.1672	1.25513
contig_2806_segment0	0.907544	27.8463	26.4759	1.32641
contig_2807_segment0	0.808351	19.8333	16.1064	1.30198
contig_2809_segment0	0.844838	19.6097	16.2624	1.33437
contig_2810_segment0	0.845403	18.3742	15.7405	1.29789
contig_2815_segment0	0.918207	21.2969	20.2481	1.29593
contig_2820_segment0	0.919009	16.2928	15.4324	1.41441
contig_2826_segment0	0.917713	23.1981	22.1465	1.35529
contig_2829_segment0	0.919115	19.8831	19.0123	1.30409
contig_282_segment0	0.924402	21.1057	20.2409	1.28983
contig_2833_segment0	0.850203	17.7136	15.2466	1.34378
contig_2834_segment0	0.843667	20.5319	17.4899	1.32192
contig_2836_segment0	0.911781	20.6943	19.4888	1.33904
contig_2841_segment0	0.914358	21.8428	20.6524	1.34534
contig_2842_segment0	0.91621	22.4171	21.3361	1.28062
contig_2844_segment0	0.916991	20.4126	19.4155	1.30434
contig_2846_segment0	0.901922	21.3909	19.8726	1.32355
contig_2847_segment0	0.947498	18.0841	17.5165	1.51051
contig_2848_segment0	0.919338	21.3801	20.318	1.32393
contig_2854_segment0	0.9177	20.8724	19.9218	1.31557
contig_2855_segment0	0.555556	1.55556	0.777778	1.33333
contig_2856_segment0	0.863636	1.56818	1.43182	1.56818
contig_2859_segment0	0.909269	19.0103	17.9566	1.2804
contig_2860_segment0	0.746179	2.97015	2.14925	1.32836
contig_2861_segment0	0	1.5	0	1.5
contig_2862_segment0	0.879265	4.42857	3.91837	1.7551
contig_2864_segment0	0.962766	2.46809	2.34043	1.46809
contig_2866_segment0	0.902598	17.459	16.3265	1.34629
contig_2866_segment3	1	1	1	1
contig_2867_segment0	0.917988	21.3843	20.5013	1.40072
contig_286_segment0	0.908301	19.1977	18.1278	1.3166
contig_2871_segment0	0.911943	21.0253	19.9174	1.32758
contig_2872_segment0	0.917236	18.8081	17.9786	1.29153
contig_2873_segment0	0.910556	20.0632	18.8197	1.2881
contig_2876_segment0	0.893829	3.86842	3.57895	1.14474
contig_2876_segment1	0.895181	5.29648	4.83417	1.16583
contig_2878_segment0	0.909604	20.6356	19.3962	1.23981
contig_2879_segment0	0.779233	20.5347	15.1526	1.28202
contig_287_segment0	0.714286	1.28571	0.857143	1.28571
contig_2880_segment0	0.882021	22.4222	19.8081	1.30499
contig_2881_segment0	0.900822	19.6248	18.3862	1.32444
contig_2882_segment0	0.79377	20.4119	15.8599	1.30838
contig_2885_segment0	0.901373	12.4091	11.5545	1.25455
contig_2886_segment0	0.9746	8.17143	7.77143	1.31429
contig_2888_segment0	0.911332	19.069	18.043	1.3336
contig_2893_segment0	0.920963	20.4624	19.5967	1.31267
contig_2898_segment0	0.904642	25.004	23.5658	1.31693
contig_2901_segment0	0.916944	28.0342	26.4588	1.26358
contig_2905_segment0	0.905377	18.5119	17.3636	1.32826
contig_2912_segment0	0.883153	19.8503	18.0541	1.34306
contig_2915_segment0	0.903978	14.8222	13.5037	1.37778
contig_2916_segment0	1	2.28571	2.28571	2.28571
contig_2919_segment0	0.910775	18.5344	17.5378	1.34943
contig_291_segment0	0.909168	20.3335	19.1491	1.31923
contig_2922_segment0	0.907006	19.1264	18.1246	1.36264
contig_2924_segment0	0.898545	23.4994	17.9682	1.33248
contig_2925_segment0	0.909819	20.7047	19.3591	1.34643
contig_2927_segment0	0.916872	21.4553	20.3824	1.33321
contig_292_segment0	0.92712	16.6625	15.9563	1.29373
contig_2931_segment0	0.909411	25.0495	23.6166	1.34595
contig_2932_segment0	0.82899	13.6907	11.8763	1.24742
contig_2933_segment0	0.916922	22.5637	21.3915	1.35794
contig_2935_segment0	0.918334	14.3497	13.6697	1.40661
contig_2937_segment0	0.89327	8.21941	7.61181	1.23207
contig_293_segment0	0.928535	18.3816	17.5682	1.28412
contig_2945_segment0	1	2.64706	2.64706	1.94118
contig_2946_segment0	0.823042	19.5293	16.0082	1.30178
contig_2949_segment0	0.916097	24.3143	23.3137	1.31297
contig_2950_segment0	0.934407	26.7473	25.7386	1.34858
contig_2951_segment0	0.829215	17.9484	14.2292	1.33238
contig_2952_segment0	0.924324	20.3684	19.6099	1.34783
contig_2953_segment0	0.905683	5.53659	5.2439	1.46341
contig_2954_segment0	0.884615	1.53846	1.23077	1.46154
contig_2956_segment0	0.94045	16.1697	15.3578	1.29817
contig_2963_segment0	0.904208	14.5813	13.7698	1.34133
contig_2965_segment0	0.916088	19.4834	18.4414	1.30632
contig_2967_segment1	1	1	1	1
contig_2969_segment0	0.922959	24.6015	23.4866	1.29069
contig_2970_segment0	0.920343	21.0109	20.0481	1.34868
contig_2974_segment0	0.910387	28.4032	27.1935	1.40323
contig_2975_segment0	0.917328	16.1539	15.3921	1.2573
contig_2976_segment0	0.931818	1.59091	1.43182	1.59091
contig_2976_segment1	0.844443	10.5771	9.21739	1.33597
contig_2977_segment0	0.925132	19.9385	19.2173	1.33814
contig_2978_segment0	0.913451	19.0979	18.385	1.3508
contig_2980_segment0	0.923663	27.8609	26.7549	1.33885
contig_2984_segment0	0.857396	21.1508	18.8706	1.36333
contig_2985_segment0	0.812641	20.894	16.885	1.28028
contig_2986_segment0	0.815345	20.0994	16.2437	1.26591
contig_2987_segment0	0.713645	20.4145	13.6832	1.27969
contig_2988_segment0	0.873357	17.9581	15.9738	1.31871
contig_2991_segment0	0.874518	15.8956	14.7038	1.51481
contig_2992_segment0	0.898667	18.475	17.1479	1.31958
contig_2995_segment0	0.954817	14.7124	14.268	1.28105
contig_2996_segment0	0.902212	17.5843	16.4252	1.3459
contig_2999_segment0	0.925299	21.1015	20.2905	1.33372
contig_299_segment0	0.918486	19.5458	18.6375	1.31931
contig_3000_segment0	0.9116	15.0288	14.3798	1.31284
contig_3001_segment0	0.87657	19.0263	17.7351	1.41527
contig_3002_segment0	0.926624	18.0196	17.2392	1.33725
contig_3003_segment0	0.930618	12.4809	11.9618	1.35115
contig_3008_segment0	0.9175	13.3977	12.5909	1.30682
contig_3011_segment0	0.913365	22.4422	21.3384	1.32211
contig_3013_segment0	0.910729	3.27143	3.07143	1.35714
contig_3018_segment0	0.904544	5.57047	5.33557	1.26174
contig_3018_segment1	0.913871	21.2457	20.2728	1.36319
contig_3023_segment0	0.782353	2.88235	2.29412	1.35294
contig_3024_segment0	0.852564	6.32727	5.8	1.69091
contig_3025_segment0	0.933457	21.1344	20.543	1.33333
contig_3026_segment0	0.806561	3.98246	3.29825	1.31579
contig_3027_segment0	0.716943	6.75238	5.15238	1.22857
contig_3028_segment1	0.917408	18.8423	17.959	1.30813
contig_3034_segment0	0.921167	21.8626	20.9337	1.32034
contig_3040_segment0	0.915734	20.5642	19.3172	1.16136
contig_3042_segment0	0.914195	24.233	22.892	1.17662
contig_3044_segment0	0.923568	24.771	23.7456	1.25832
contig_3045_segment1	0.920167	23.0947	21.8477	1.22663
contig_3046_segment1	0.914684	21.6218	20.5084	1.35164
contig_3048_segment0	0.915711	14.6788	13.8743	1.29232
contig_3050_segment0	0.898405	2.80952	2.47619	1.21429
contig_3051_segment0	0.913002	22.7135	21.3706	1.30714
contig_3052_segment0	0.770786	6.25714	5.21429	1.21429
contig_3056_segment0	0.925609	16.7399	16.1823	1.42359
contig_3058_segment0	0.912654	22.4435	21.4197	1.33375
contig_3062_segment0	0.888419	20.0864	18.4486	1.35065
contig_3063_segment0	0.916193	21.8757	20.7051	1.25922
contig_3066_segment0	0.919574	18.3542	17.5561	1.32354
contig_3068_segment0	0.907228	19.6611	18.4682	1.27069
contig_3069_segment0	0.918008	19.8695	18.8056	1.31383
contig_306_segment0	0.916466	22.5407	21.5642	1.31495
contig_3071_segment0	0.915192	19.1895	18.069	1.35994
contig_3072_segment0	0.877045	14.8284	13.5149	1.47761
contig_3073_segment0	0.943314	20.7051	19.7885	1.24359
contig_3074_segment0	0.925557	4.25	3.86364	1.125
contig_3080_segment0	0.90624	23.6973	22.3279	1.40366
contig_308_segment0	0.920085	18.9432	18.0763	1.25085
contig_3091_segment0	0.780302	14.2538	10.7462	1.7451
contig_3094_segment0	0.874083	9.10417	8.1875	1.5
contig_3097_segment0	0.670455	2.95455	2.36364	1.81818
contig_3098_segment0	0.910606	3.48485	3.06061	1.36364
contig_3101_segment0	0.916125	24.209	22.9488	1.32517
contig_3103_segment0	0.917009	12.9778	12.32	1.28
contig_3104_segment0	0.90991	20.2165	19.1098	1.33702
contig_3106_segment1	0.928584	19.1649	18.4839	1.28674
contig_3107_segment0	0.928728	18.1098	17.3909	1.2778
contig_310_segment0	0.975	4.02222	3.91111	1.17778
contig_3111_segment0	0.907623	19.8727	18.8598	1.28462
contig_3114_segment0	0.925087	21.4625	20.2915	1.1288
contig_3116_segment0	0.912062	18.5811	17.5826	1.31291
contig_3118_segment0	0.842085	11.4963	10.2818	1.56359
contig_3119_segment0	0.827792	2.875	2.29167	1.41667
contig_311_segment0	0.910382	22.5201	21.36	1.37789
contig_3120_segment0	0.905318	3.81818	3.63636	1.31818
contig_3121_segment0	0.922455	21.8261	20.9113	1.34947
contig_3122_segment0	0.878086	16.7671	15.1918	1.30279
contig_3124_segment0	0.888563	11.7025	10.7975	1.32911
contig_3126_segment0	0.916172	19.4579	18.5487	1.30405
contig_3127_segment2	0.93726	35.9774	33.7006	1.03955
contig_3130_segment0	0.918033	21.286	20.2659	1.35593
contig_3131_segment0	0.936248	20.5199	19.7554	1.29167
contig_3132_segment1	0.915389	18.3081	17.4597	1.31604
contig_3133_segment0	0.912593	18.7133	17.6738	1.31514
contig_3134_segment0	0.88122	24.7005	22.1517	1.31926
contig_3135_segment0	0.916702	21.4476	20.4895	1.30342
contig_3137_segment0	0.92564	12.9601	12.4419	1.29236
contig_3138_segment0	0.920866	16.0055	15.1276	1.27721
contig_3139_segment0	0.919614	18.9159	18.0337	1.31948
contig_3141_segment0	0.917876	22.0196	20.9801	1.35913
contig_3143_segment0	0.775683	22.8807	17.9187	1.32749
contig_3144_segment0	0.750608	28.2663	23.9447	2.36683
contig_3144_segment1	0.841244	16.4531	13.5557	1.26094
contig_3145_segment0	0.816865	19.7541	15.8239	1.24357
contig_3146_segment0	0.740302	21.7729	15.4868	1.26839
contig_3147_segment0	0.892987	12.727	11.7612	1.56168
contig_3149_segment0	0.926918	13.4898	12.6633	1.32653
contig_3150_segment0	1	1	1	1
contig_3153_segment0	0.873717	11.9457	11.163	1.31522
contig_3154_segment0	0.917791	22.7886	21.6723	1.3196
contig_3158_segment0	1	1.6	1.6	1.6
contig_3162_segment1	1	2	2	2
contig_3165_segment0	0.916552	20.486	19.5986	1.33392
contig_3167_segment0	0.840768	20.7106	17.5849	1.29443
contig_3168_segment0	0.905318	16.6099	15.6397	1.39129
contig_3173_segment0	0.901029	20.6178	18.3896	1.32465
contig_3180_segment0	0.928455	21.5699	20.6259	1.32168
contig_3182_segment0	1	1.76923	1.76923	1.76923
contig_3182_segment1	1	2.66667	2.66667	2.66667
contig_3186_segment0	0.930973	18.2511	17.4963	1.28251
contig_3187_segment0	0.839519	2.18519	1.88889	1.51852
contig_3188_segment0	0.860873	7.64545	6.82727	1.64545
contig_3189_segment0	0.888647	20.0396	18.3973	1.34474
contig_318_segment0	0.918768	24.5379	23.4068	1.32685
contig_3191_segment0	0.893345	4.41379	3.7931	1.48276
contig_3192_segment0	0.899663	22.9578	21.3449	1.34734
contig_3200_segment0	0.917986	17.0428	15.9772	1.31954
contig_3203_segment0	1	1.33333	1.33333	1.33333
contig_3206_segment0	0.652062	1.6875	1.125	1.0625
contig_3208_segment0	0.932342	19.6016	18.8137	1.27174
contig_3210_segment0	0.906546	15.6327	14.6311	1.30626
contig_3215_segment0	0.833333	2.66667	1.66667	1.66667
contig_3216_segment0	0.848098	6.91304	6.1413	1.29348
contig_3217_segment0	0.821212	3.66667	3.24242	1.33333
contig_3217_segment1	0.6	2.2	1.6	1.6
contig_3217_segment2	0.923814	29.493	27.9549	1.21924
contig_3218_segment1	1	1	1	1
contig_3220_segment0	0.924226	21.1345	20.1348	1.26037
contig_3223_segment0	0.90483	19.0766	17.6778	1.34016
contig_3225_segment0	0.891783	18.9547	17.3612	1.32676
contig_3226_segment0	1	1.2	1.2	1.2
contig_3229_segment0	0.910415	20.7252	19.463	1.30641
contig_3232_segment0	0.831951	13.2616	11.2828	1.31441
contig_3233_segment0	1	1	1	1
contig_3235_segment0	0.9	2.6	2.2	1.6
contig_3237_segment0	0.879414	12.6857	11.8	1.28571
contig_3238_segment0	0.928331	23.5397	22.6387	1.32431
contig_3240_segment0	0.906593	18.8614	17.7084	1.32065
contig_3240_segment1	0.794118	3.35294	3.05882	1.82353
contig_3240_segment2	0.909956	5.59333	5.25111	1.38222
contig_3241_segment1	0.931721	9.69792	9.35938	1.38021
contig_3242_segment0	0.91086	15.5369	14.7463	1.36207
contig_3243_segment0	0.918086	20.7554	19.9521	1.3229
contig_3244_segment0	1	2	2	2
contig_3244_segment1	0.7334	4.8	3	2.4
contig_3245_segment1	0	1	0	1
contig_3248_segment0	0.812461	20.9997	16.6185	1.30014
contig_3254_segment0	0.9755	1.70588	1.61765	1.17647
contig_3255_segment0	1	1.2	1.2	1
contig_3256_segment0	1	1	1	1
contig_3257_segment0	0.904365	28.277	26.3909	1.19075
contig_325_segment0	1	2.0625	2.0625	2.0625
contig_3261_segment0	0.913313	19.2896	18.261	1.35242
contig_3262_segment0	0.913425	19.3839	18.2917	1.33939
contig_3263_segment0	0.912282	17.495	16.461	1.27076
contig_3265_segment0	0.894724	18.3611	16.9469	1.33172
contig_326_segment0	0.916751	20.4801	19.0605	1.3213
contig_3271_segment0	0.913118	20.7504	19.5831	1.33775
contig_3273_segment0	0.906496	21.2658	19.8407	1.30294
contig_3275_segment0	0.943345	4.41379	4.17241	1.62069
contig_3277_segment0	0.920495	20.9632	20.029	1.3361
contig_3280_segment0	0.714915	2.93617	2.23404	1.31915
contig_3282_segment0	0.922899	24.2734	23.164	1.34411
contig_3282_segment1	0.819568	20.3729	16.1208	1.27417
contig_3283_segment0	1	2.37037	2.37037	2.37037
contig_3288_segment0	0.905072	20.0998	18.9165	1.34677
contig_3292_segment0	0.901407	5.9322	5.33898	1.71186
contig_3293_segment0	0.910093	20.9915	19.8186	1.33507
contig_3295_segment0	0.919915	19.4136	18.5203	1.3302
contig_3299_segment0	0.953488	2.25581	2.2093	1.72093
contig_329_segment0	0.913644	23.5039	22.3354	1.31592
contig_3302_segment0	0.919408	21.9995	20.9201	1.287
contig_3304_segment0	0.736143	4.80952	3.42857	1.38095
contig_3305_segment0	0.931092	21.8296	20.8887	1.24619
contig_3310_segment0	0.914713	21.3652	20.236	1.31403
contig_3312_segment0	0.918993	19.5242	18.6162	1.30569
contig_3312_segment1	0.717391	1.3913	0.978261	1.3913
contig_3313_segment0	1	1.5	1.5	1.5
contig_3313_segment1	0.56	1.56	0.92	1.36
contig_3313_segment2	0.91501	21.9511	20.8527	1.31425
contig_3313_segment3	1	1.34615	1.34615	1.34615
contig_3314_segment0	1	2.25	2.25	1.75
contig_3314_segment1	0.923077	1.53846	1.46154	1.23077
contig_3315_segment0	0.8	5.2	4.86667	1.86667
contig_3318_segment0	0.911288	20.949	19.7765	1.33775
contig_3319_segment0	0.892506	20.3552	18.7962	1.30881
contig_3320_segment0	0.908808	20.0435	18.9776	1.34471
contig_3321_segment0	0.896332	18.9929	17.5123	1.27251
contig_3323_segment0	0.804997	23.0361	18.6905	1.3542
contig_3325_segment0	0.802526	20.8363	16.5368	1.3414
contig_3326_segment0	0.754781	21.2597	15.4747	1.28618
contig_332_segment0	0.852371	2.31429	2	1.4
contig_3330_segment0	0.941	4	3.61538	1.07692
contig_3337_segment0	0.884945	17.2959	15.5413	1.27927
contig_3339_segment0	0.918157	13.5898	12.8232	1.29066
contig_3340_segment0	0.854167	4.83333	4.66667	1.625
contig_3342_segment0	0.917129	18.9272	18.011	1.30702
contig_3343_segment0	0.917767	22.5316	21.5797	1.31496
contig_3344_segment0	0.957372	3.69767	3.5814	1.53488
contig_3347_segment0	0.91767	18.7637	18.0482	1.34566
contig_3348_segment0	0.922758	21.4681	20.5297	1.3217
contig_334_segment0	0.758336	22.2398	15.5006	1.29157
contig_3350_segment0	0.653846	3.38462	1.76923	1.84615
contig_3353_segment0	0.880356	20.784	18.868	1.232
contig_3354_segment0	0.896512	19.156	17.8845	1.34698
contig_3355_segment0	0.908062	14.1615	13.255	1.37194
contig_3356_segment0	0.886067	19.5673	17.7944	1.32766
contig_3360_segment0	0.821722	18.5842	14.6106	1.27665
contig_3363_segment0	0.914827	21.2111	20.2203	1.31824
contig_3364_segment0	0.905987	17.8508	16.6388	1.36053
contig_3365_segment0	0.888889	2.05556	1.83333	1.38889
contig_3365_segment1	0.918134	23.6785	22.3662	1.238
contig_3366_segment0	0.923815	24.594	23.6118	1.34867
contig_3369_segment0	0.920627	7.33898	7.0339	1.35593
contig_337_segment0	0.916421	21.5914	20.5157	1.33201
contig_3382_segment0	0.843897	21.4487	18.0901	1.33299
contig_3385_segment0	0.924032	16.9874	16.2766	1.31025
contig_3387_segment0	0.913928	19.6331	18.6501	1.32208
contig_3401_segment0	0.782048	20.313	15.4379	1.27837
contig_3403_segment0	0.928046	21.553	20.3934	1.14431
contig_3405_segment0	0.908617	14.8203	13.9085	1.13559
contig_3406_segment0	0.8895	14.234	12.9601	1.03723
contig_3408_segment2	0.941651	20.995	20.0818	1.16027
contig_3415_segment0	0.930602	22.6133	21.8357	1.33929
contig_3417_segment0	0.899599	8.24818	7.89051	1.43066
contig_3423_segment0	0.831927	4.04878	3.56098	1.34146
contig_3424_segment0	0.91332	20.8042	19.7605	1.34934
contig_342_segment0	0.931864	19.3139	18.62	1.29724
contig_3430_segment0	0.9233	15.8785	15.0486	1.30364
contig_343_segment0	0.915207	19.7817	18.7531	1.32412
contig_3440_segment0	0.927295	19.1872	17.9688	1.08728
contig_3442_segment0	0.904744	18.1996	17.1822	1.36646
contig_3443_segment0	0.907064	20.3334	19.1778	1.33957
contig_3446_segment0	0.916275	21.0711	20.0843	1.36176
contig_3447_segment0	0.923577	21.113	19.9359	1.19089
contig_3449_segment0	0.938963	16.2509	15.5018	1.16974
contig_3450_segment0	0.938413	14.1115	13.5216	1.13095
contig_3452_segment0	0.92918	24.2608	23.0651	1.13135
contig_3454_segment0	0.912998	22.6048	21.3877	1.27734
contig_3455_segment0	0.741935	1.67742	1.22581	1.03226
contig_3464_segment0	0.899148	13.9896	13.1052	1.31792
contig_3466_segment0	0.90325	9.75	9.12162	1.40541
contig_346_segment0	0.921474	23.7593	22.369	1.13407
contig_3470_segment0	0.905913	9.18257	8.39004	1.30705
contig_3471_segment0	0.924491	25.4662	24.2991	1.36608
contig_3472_segment0	0.923189	18.8043	18.0619	1.2798
contig_3480_segment0	0.887937	25.9865	23.8784	1.18919
contig_3486_segment0	0.906659	16.0488	15.1491	1.29119
contig_3487_segment0	0.857282	18.5944	16.201	1.31764
contig_3496_segment1	0.811042	23.0397	18.1847	1.36777
contig_3498_segment0	0.844355	17.8663	15.2071	1.33181
contig_3499_segment0	0.919467	22.0467	21.0364	1.3249
contig_349_segment0	0.906295	22.1824	20.8168	1.34327
contig_3500_segment0	0.923349	4.63423	4.44631	1.30201
contig_3505_segment0	0.91898	15.0291	14.3199	1.24609
contig_3507_segment0	0.931688	24.0155	22.8089	1.20342
contig_3508_segment0	0.89765	18.6728	17.3716	1.31725
contig_3509_segment0	0.929028	16.8357	16.1643	1.18414
contig_350_segment0	0.932789	20.498	19.5823	1.13415
contig_3510_segment0	0.925614	28.9949	27.8184	1.32651
contig_3512_segment0	0.913743	18.1608	17.157	1.29994
contig_3516_segment0	0.789322	22.4573	17.0827	1.23854
contig_3520_segment0	0.821842	11.3822	10.0541	2.45946
contig_3522_segment0	0.877592	15.2547	13.5472	1.39794
contig_3523_segment0	0.907936	10.5769	10.0111	1.35916
contig_3527_segment0	0.856746	18.3005	15.9864	1.36859
contig_3528_segment0	0.92712	10.4603	9.96145	1.46485
contig_3530_segment0	0.858587	48.7167	44.1925	1.82942
contig_3531_segment0	0.558699	23.9342	11.807	1.24694
contig_3532_segment0	0.707985	30.1187	22.9525	2.30564
contig_3532_segment1	0.841466	22.1162	18.0811	1.30825
contig_3533_segment0	0.872449	13.5844	12.3896	1.27456
contig_3535_segment0	0.831735	47.082	42.821	1.94807
contig_3536_segment0	0.873776	18.8485	16.4397	1.26182
contig_3537_segment0	0.882524	22.7447	19.6543	1.27787
contig_3538_segment0	0.785714	1.82143	1.57143	1.60714
contig_3541_segment0	0.959797	4.25316	4.13924	1.26582
contig_3549_segment0	0.872059	18.7704	17.3481	1.46667
contig_3553_segment0	0.68	1.44	1.04	1.32
contig_3557_segment0	0.739766	22.4065	17.5824	1.40309
contig_3557_segment1	0.5	4	2.5	4
contig_3558_segment0	0.827439	22.3534	17.9369	1.3989
contig_3559_segment0	0.820393	24.35	19.817	1.33223
contig_3560_segment0	0.838219	26.1115	22.4748	1.41256
contig_3561_segment0	0.744484	17.1658	11.0394	1.30187
contig_3564_segment0	1	1	1	1
contig_3565_segment0	0.84152	20.263	16.8759	1.28895
contig_3569_segment0	0.765003	10.8671	7.61934	1.19335
contig_356_segment0	0.91941	21.0951	20.1421	1.339
contig_3573_segment0	0.911591	17.3165	16.0517	1.31922
contig_3576_segment0	0.906144	15.3068	14.4992	1.28983
contig_3577_segment0	0.901368	17.8214	16.6677	1.31429
contig_3580_segment0	0.866458	25	23.8259	1.45274
contig_3581_segment0	0.923623	6.82542	6.4581	1.36313
contig_3583_segment0	0	1	0	1
contig_3583_segment1	0.918905	23.5754	22.5869	1.38682
contig_3584_segment0	0.919208	21.1933	20.2677	1.25651
contig_3585_segment0	1	1.66667	1.66667	1.66667
contig_3585_segment1	0.909091	1.27273	1.13636	1.27273
contig_3585_segment2	0.932228	15.3764	14.772	1.35714
contig_3587_segment0	0.785714	1.21429	1	1.21429
contig_3588_segment0	0.910541	26.13	24.9665	1.32471
contig_3589_segment0	0.919571	21.317	20.2989	1.36651
contig_3590_segment0	0.919318	20.9351	20.1541	1.36933
contig_3592_segment0	0.895004	19.0423	18.1269	1.42692
contig_3594_segment0	0.952941	1.48235	1.43529	1.29412
contig_3599_segment0	0.977131	2.7757	2.68224	1
contig_3600_segment0	0.924464	33.8808	31.9027	1.05961
contig_3608_segment0	1	3	3	3
contig_3608_segment1	0.924613	15.0125	14.1742	1.31121
contig_3610_segment0	0.928201	9.12987	8.64286	1.23377
contig_3610_segment1	1	2.25	2.25	2.125
contig_3616_segment0	0.698239	20.1973	13.1819	1.26344
contig_3617_segment0	0.836383	22.9242	18.9144	1.34915
contig_3619_segment0	0.780764	18.3427	15.4088	1.45892
contig_3620_segment0	0.746245	7.49057	5.37736	2.54717
contig_3630_segment0	0.908784	11.7657	11.0701	1.28598
contig_3631_segment0	0.916135	12.9959	12.4081	1.32812
contig_3635_segment0	0.921929	19.5169	18.6559	1.27842
contig_3638_segment0	0.918274	23.6252	22.4482	1.34928
contig_3639_segment0	0.858037	1.92593	1.68519	1.22222
contig_3641_segment0	1	1.54545	1.54545	1.27273
contig_3642_segment0	0.917326	22.2479	21.0292	1.3032
contig_3644_segment0	0.921272	20.2224	19.3638	1.32981
contig_3647_segment0	1	2	2	2
contig_3648_segment0	0.886111	8.44578	7.50602	1.21687
contig_3651_segment0	0.900995	16.6056	13.3307	1.32453
contig_3653_segment1	0.75	2	1.625	2
contig_3660_segment0	0.949485	9.62134	9.28661	1.33473
contig_3663_segment0	0.931083	15.6486	14.944	1.29974
contig_3664_segment0	1	1.625	1.625	1.625
contig_3667_segment0	0.925421	19.4579	18.5421	1.32243
contig_3668_segment0	0.88615	21.1878	19.5493	1.29108
contig_3671_segment0	0.901512	18.5906	17.1427	1.31957
contig_3672_segment0	0.689939	21.568	13.7096	1.28953
contig_3677_segment0	0.884767	18.5891	16.9623	1.28861
contig_3686_segment0	0.907303	3.80899	3.58427	1.23596
contig_3689_segment0	0.907933	50.4816	47.8942	1.33185
contig_3692_segment1	0.905032	16.6169	15.7359	1.22177
contig_3696_segment0	0.919065	19.1819	18.3465	1.31328
contig_3698_segment0	0.921811	17.4825	16.3596	1.20175
contig_3699_segment0	1	3	3	3
contig_3702_segment0	0.921542	8.48611	7.99306	1.01389
contig_3702_segment1	0.625	1.25	0.75	1.25
contig_3703_segment0	0.913358	14.8726	14.0896	1.40094
contig_3705_segment0	0.93934	4.10377	3.9434	1.28302
contig_3706_segment0	0.927596	20.7457	19.8672	1.33563
contig_3707_segment0	0.917219	24.7648	23.698	1.3959
contig_3712_segment0	0.923531	21.8491	20.967	1.33962
contig_3713_segment0	1	2	2	2
contig_3714_segment0	0.855141	5.82828	5.14141	1.22222
contig_3716_segment0	0.910383	18.2073	17.2458	1.3132
contig_3717_segment0	0.893481	33.0923	31.2657	1.36675
contig_3720_segment0	1	1.66667	1.66667	1.66667
contig_3723_segment0	0.90925	14.5598	13.9253	1.38048
contig_3730_segment0	0.926959	17.1441	16.4264	1.29725
contig_3733_segment1	0.9405	2.5	2.28571	1.35714
contig_3734_segment0	0.920207	32.9018	30.92	1.13455
contig_3736_segment0	0.921407	14.8823	14.0628	1.22035
contig_3737_segment0	0.888066	16.7852	15.3523	1.39165
contig_373_segment0	0.910154	22.9042	21.1396	1.19042
contig_3744_segment0	0.916522	19.4043	18.434	1.31272
contig_3749_segment0	0.903806	13.6129	12.7312	1.23118
contig_374_segment0	0.888331	15.3541	13.2374	1.54475
contig_3751_segment0	0.904753	9.38746	8.77968	1.01709
contig_3752_segment0	0.906566	8.50388	7.88372	1
contig_3753_segment0	0.887924	12.819	11.6857	1.08571
contig_3754_segment0	0.876688	14.5781	13.2819	1.29209
contig_3755_segment0	0.8963	14.3529	13.7678	1.4644
contig_3757_segment0	0.932474	14.9091	14.1147	1.13339
contig_375_segment0	0.901246	20.6417	19.0749	1.30907
contig_3761_segment0	0.919606	18.3732	17.58	1.33583
contig_3763_segment0	0.901836	8.62278	8.12811	1.25979
contig_3764_segment0	0.935554	8.89881	8.60119	1.30357
contig_3766_segment0	0.85821	19.5905	17.4952	1.8381
contig_3768_segment0	0.894709	22.3492	20.5662	1.30557
contig_3770_segment0	0.878049	1.97561	1.60976	1.58537
contig_3771_segment0	1	2.12	2.12	2
contig_3772_segment0	0.885895	19.38	18.2043	1.21615
contig_3775_segment0	0.876667	7.93333	7.03333	3.06667
contig_3775_segment1	0.804978	21.0693	16.5042	1.30816
contig_3778_segment0	0.970746	9.69298	9.46491	1.11404
contig_3782_segment0	0.925	1.62	1.5	1.35
contig_3789_segment0	0.966667	1.6	1.56667	1.6
contig_3790_segment0	0.901921	10.4021	9.65079	1.28042
contig_3791_segment0	0.906907	17.6861	16.6559	1.30382
contig_3796_segment0	0.834048	25.2598	21.8774	1.42407
contig_3797_segment0	0.861297	18.0716	15.9761	1.22804
contig_3798_segment0	0.807949	20.2498	16.694	1.30993
contig_3799_segment0	0.803882	5.00929	4.04954	2.6192
contig_3800_segment0	0.908974	20.627	19.4495	1.32702
contig_3804_segment0	0.935451	5.87255	5.5	1.23529
contig_3806_segment0	0.91652	17.5455	16.7443	1.31699
contig_3808_segment0	0.803829	2.6	2.14286	1.17143
contig_380_segment0	0.799675	33.0679	22.9222	1.88393
contig_380_segment1	0.902287	3.38012	3.12865	1.24561
contig_3811_segment0	0.90148	19.6675	18.1743	1.33602
contig_3812_segment0	0.913511	18.2254	17.2634	1.17943
contig_3813_segment0	0.912624	15.6093	14.8833	1.29259
contig_3816_segment0	0.894291	12.9786	12	1.04274
contig_3817_segment0	0.923926	14.3756	13.7482	1.28557
contig_3819_segment0	0.88483	9.19811	8.31132	1.03538
contig_3823_segment0	0.936855	19.4913	18.487	1.08165
contig_3826_segment0	0.90804	17.3632	16.4664	1.3565
contig_3827_segment0	0.925118	23.2172	22.3386	1.39978
contig_3828_segment0	0.973684	1.52632	1.5	1.52632
contig_3828_segment1	0.8125	1.375	1.125	1.125
contig_3830_segment0	0.907813	5.14583	4.64583	1.375
contig_3832_segment0	0.929473	13.4427	12.8638	1.33871
contig_3834_segment0	0.846881	12.3081	11.0486	2.31351
contig_3834_segment1	0.797903	20.4106	16.2092	1.26059
contig_3837_segment0	0.929674	18.061	17.3983	1.28256
contig_3838_segment0	1	1.33333	1.33333	1.33333
contig_3839_segment0	0.865664	14.709	13.2761	1.26119
contig_3842_segment0	0.916058	21.9111	20.8338	1.27794
contig_3844_segment0	0.934989	19.7324	18.8639	1.17687
contig_3846_segment0	0.874006	10.8412	9.79412	1.44706
contig_3848_segment0	0.83817	18.8025	15.7225	1.34643
contig_3849_segment0	1	2.54545	2.54545	2.54545
contig_384_segment0	0.917315	21.0849	20.0654	1.29858
contig_3851_segment0	0.933029	12.2157	11.6863	1.34804
contig_3852_segment0	0.774697	22.0564	16.5037	1.28956
contig_3853_segment0	0.731164	18.2423	11.9045	1.27532
contig_3854_segment1	0.816053	41.8653	35.8012	1.52834
contig_3856_segment0	0.796943	20.5857	18.3357	2.52143
contig_3857_segment0	0.89517	15.2066	14.1311	1.25902
contig_3859_segment0	0.927722	14.2741	13.8074	1.37407
contig_385_segment0	0.912526	21.2519	20.1456	1.35923
contig_3864_segment0	0.96875	2.375	2.34375	1.5625
contig_3865_segment0	1	1.65	1.65	1.45
contig_3868_segment0	0.956522	1.27536	1.23188	1.27536
contig_3869_segment0	0.919654	21.1935	20.3718	1.32287
contig_3870_segment0	1	1.54545	1.54545	1.54545
contig_3870_segment1	0.909719	17.2296	16.3222	1.32739
contig_3871_segment0	0.901557	25.7753	24.1877	1.32913
contig_3872_segment0	0.909062	23.0901	21.7626	1.37882
contig_3876_segment0	1	1.6875	1.6875	1.6875
contig_3876_segment1	0.5	1	0.5	1
contig_3877_segment0	1	2	2	2
contig_3878_segment0	0.876	6.27602	5.71041	1.33937
contig_3878_segment1	0.833333	1.4359	1.17949	1.33333
contig_3879_segment0	0.916496	18.2284	17.3891	1.29913
contig_3887_segment1	0	1	0	1
contig_3889_segment0	0.927198	24.1937	23.1261	1.2027
contig_388_segment0	0.921545	17.0235	16.2247	1.30241
contig_3891_segment0	0.926962	7.02722	6.6824	1.37568
contig_3894_segment0	0.9	2.1	2	2.1
contig_3894_segment1	1	2.5	2.5	2.5
contig_3896_segment0	0.900506	12.0814	11.2616	1.1686
contig_3897_segment0	0.86	1.88	1.68	1.24
contig_3900_segment0	0.91355	19.3545	18.4189	1.34167
contig_3901_segment0	0.925514	13.3238	12.6756	1.31492
contig_3902_segment0	0.931348	18.6098	17.7266	1.32477
contig_3903_segment0	0.888375	24.05	22.6333	1.34167
contig_3904_segment0	0.938051	22.1076	21.2436	1.66289
contig_3905_segment0	0.666667	3.44444	2.72222	3.05556
contig_3910_segment0	0.927107	19.4005	18.5445	1.2644
contig_3914_segment0	0.612447	23.8798	13.2669	1.23452
contig_3915_segment0	0.868327	22.2414	19.1003	1.2542
contig_3916_segment0	0.916195	10.5117	9.85938	1.14844
contig_3917_segment0	0.918966	17.7344	16.8468	1.21732
contig_3918_segment0	0.904311	13.6188	12.8198	1.25587
contig_3919_segment0	0.906457	17.0415	16.0796	1.3737
contig_3919_segment1	0.804771	3.14286	2.62857	1.6
contig_3920_segment0	0.921478	20.4835	19.5649	1.33333
contig_3921_segment0	0.91731	19.5019	18.6481	1.31351
contig_3924_segment0	0.908667	21.4289	20.4167	1.29167
contig_3925_segment0	0.932458	26.7504	25.2116	1.11074
contig_3927_segment0	0.923311	10.5795	10.2567	1.46455
contig_3929_segment0	0.891892	1.67568	1.56757	1.62162
contig_3929_segment1	0.916286	17.2598	16.4006	1.19875
contig_3930_segment0	0.938793	14.7967	13.9793	1.11203
contig_3932_segment0	0.878235	7.45588	6.69118	1.16176
contig_3937_segment0	0.927142	10.8438	10.3715	1.29167
contig_3941_segment0	0.929398	13.8748	13.3317	1.22764
contig_3942_segment0	0.925547	5.26744	4.86047	1.04651
contig_3945_segment0	0.905042	20.4312	19.1064	1.14679
contig_394_segment0	0.915495	18.6612	17.6173	1.29596
contig_3953_segment0	0.935897	15.9735	15.1258	1.06291
contig_3954_segment0	0.926552	20.2948	19.3741	1.3
contig_3958_segment0	0.879574	14.2702	13.2618	1.27019
contig_395_segment0	0.91576	22.3152	21.2799	1.36082
contig_3960_segment0	0.855788	1.82692	1.57692	1.01923
contig_3960_segment1	0.932926	19.6634	18.7748	1.24062
contig_3963_segment0	0.838243	3.45946	3.08108	1.05405
contig_3964_segment0	0.908851	19.4352	18.0562	1.11491
contig_3966_segment0	0.935631	10.7376	10.0922	1.39716
contig_3967_segment0	0.920904	20.0357	19.1333	1.32034
contig_3971_segment0	0.84118	8.05	7	1.24
contig_3973_segment0	0.91387	20.8596	19.8947	1.39298
contig_3975_segment0	1	1.21053	1.21053	1
contig_3977_segment0	0.911359	18.4013	17.1614	1.21656
contig_3978_segment0	0.923895	20.427	19.2948	1.21579
contig_3979_segment0	0.913829	22.7845	21.221	1.1768
contig_3980_segment0	0.920103	3.66667	3.41026	1.12821
contig_3985_segment0	0.794654	25.7719	21.5614	1.93484
contig_3986_segment1	0.943297	12.3291	11.9367	1.33544
contig_3989_segment0	0.930541	20.7931	19.653	1.13578
contig_3990_segment0	0.931373	8.65079	8.42857	1.73016
contig_3992_segment0	0.835048	23.5455	20.0103	1.35337
contig_3993_segment0	0.817756	18.848	16.444	2.2
contig_3997_segment0	0.917313	25.2068	23.9802	1.24778
contig_3999_segment0	0.877333	5.04762	4.2381	1.14286
contig_4000_segment0	0.871414	4.75862	4.15517	1.15517
contig_4001_segment0	0.922978	17.3406	16.6594	1.51092
contig_4004_segment0	0.923558	10.7061	10.2734	1.29825
contig_4005_segment0	0.946382	10.9618	10.5796	1.33121
contig_4010_segment0	0.928235	22.6592	21.8622	1.32449
contig_4011_segment1	0.93769	2.83333	2.64286	1.52381
contig_4014_segment0	0.822601	24.6283	20.0889	1.34473
contig_4018_segment0	0.920862	16.96	16.3289	1.23556
contig_4021_segment0	0.904039	7.79558	7.37017	1.39227
contig_4022_segment0	0.927463	16.1343	15.4801	1.3495
contig_4023_segment0	0.930421	21.8498	20.6939	1.1282
contig_4025_segment0	0.941433	15.8856	15.408	1.33831
contig_4026_segment0	0.921794	18.0909	17.2436	1.28016
contig_4029_segment0	0.854741	7.44828	6.48276	1.24138
contig_4030_segment0	0.9195	19.2949	17.9872	1.08654
contig_4034_segment0	0.927835	14.3578	13.9312	1.54128
contig_4035_segment0	0.926038	22.3824	21.0451	1.09882
contig_4036_segment0	0.912808	26.5161	25.1066	1.31272
contig_4038_segment0	0.908859	13.8732	13.1804	1.23571
contig_4039_segment0	0.934471	23.3373	22.4773	1.36667
contig_403_segment0	0.841825	19.1809	16.3562	1.29685
contig_4042_segment0	0.869543	26.6614	23.4451	1.27927
contig_4043_segment0	0.899105	4.68421	4.26316	1
contig_4044_segment0	0.907959	15.7973	14.6375	1.10635
contig_4045_segment0	0.906366	4.95122	4.4878	1
contig_4047_segment0	0.826349	2.93651	2.46032	1.01587
contig_4048_segment0	0.879132	3.81579	3.18421	1.28947
contig_4051_segment0	0.842021	2.22917	1.91667	1.25
contig_4052_segment0	0.921997	21.3797	20.4476	1.30431
contig_4056_segment0	0.892232	4.59596	4.19192	1.17172
contig_4057_segment0	0.831877	18.9206	16.0534	1.25093
contig_4058_segment0	0.822266	21.1435	17.107	1.29545
contig_4060_segment0	0.898802	11.9225	11.0233	1.05039
contig_4061_segment0	0.928991	35.1214	33.2935	1.04876
contig_4062_segment0	0.918709	25.9189	24.8041	1.33784
contig_4064_segment0	0.90266	5.31915	5.06383	1.44681
contig_4064_segment1	0.910022	12.6747	12.0203	1.31978
contig_4070_segment0	0.933015	22.4084	21.6201	1.2847
contig_4072_segment0	0.901045	24.6341	23.4823	1.44772
contig_4078_segment0	0.913607	27.7537	26.4431	1.29419
contig_4079_segment0	0.906644	31.3117	29.5383	1.30918
contig_4080_segment0	0.919816	23.6498	22.7021	1.43278
contig_4081_segment0	0.867347	3.64286	3.35714	1.78571
contig_4082_segment0	0.78993	4.88372	4.32558	1.86047
contig_4086_segment0	0.868853	4.17647	3.61765	1.08824
contig_4088_segment0	0.858218	4.73267	4.22772	1.0297
contig_4089_segment0	0.907525	20.3755	18.858	1.29767
contig_4094_segment0	0.863408	28.6877	24.9279	1.4159
contig_4096_segment0	0.92552	19.5185	18.584	1.32678
contig_4099_segment0	0.855509	7.5566	6.60377	1.33962
contig_4102_segment0	0.91584	16.3663	15.5127	1.10823
contig_4103_segment0	0.966935	6.22826	6.02174	1.09783
contig_4104_segment0	0.679895	22.4315	13.7301	1.23703
contig_4107_segment0	0.906997	14.4682	13.8535	1.42675
contig_410_segment0	0.9049	28.2535	26.2888	1.46658
contig_4111_segment0	0.826115	4.38462	3.38462	1.26923
contig_4113_segment0	0.83675	15.0167	13.15	1.8
contig_4114_segment0	0.892634	26.937	25.1575	1.25197
contig_4117_segment0	0.906186	9.23729	8.73305	1.25847
contig_4118_segment0	0.920726	19.3277	18.1963	1.29307
contig_4119_segment0	0.919779	17.344	16.5278	1.30903
contig_411_segment0	0.902709	19.5907	18.2791	1.32134
contig_4121_segment0	0.872642	21.3666	19.9267	1.49853
contig_4125_segment0	0.859008	22.616	20.9013	1.43467
contig_4130_segment0	0.901982	30.8926	29.0221	1.38623
contig_4132_segment0	0.899115	10.9836	10.2295	1.22951
contig_4133_segment0	0.943008	23.8441	22.9556	1.31048
contig_4134_segment0	0.900739	26.1173	24.5903	1.42648
contig_4138_segment0	0.915126	19.5536	17.9056	1.31288
contig_4139_segment0	0.907167	20.8135	19.4325	1.24206
contig_4144_segment0	0.889054	15.9252	14.7755	1.40136
contig_4145_segment0	0.917261	16.3524	15.5989	1.35244
contig_4149_segment0	0.907266	15.9492	15.2255	1.34357
contig_4150_segment0	0.910393	8.98607	8.53482	1.30641
contig_4151_segment0	0.885465	9.05163	8.55163	1.27989
contig_4154_segment0	0.911253	16.9177	16.0172	1.3078
contig_4156_segment0	0.908022	15.3309	14.5441	1.40441
contig_4167_segment0	0.89739	23.3823	21.9278	1.34557
contig_4170_segment0	0.906273	6.02525	5.65657	1.20707
contig_4173_segment0	0.857232	24.656	22.6219	1.60364
contig_4174_segment0	0.820496	23.0618	18.3645	1.40918
contig_4175_segment0	0.932093	11.6977	11.1628	2.83721
contig_4175_segment1	0.775406	20.9203	16.0138	1.37364
contig_4176_segment0	0.848598	27.7485	24.4845	1.79175
contig_4177_segment0	0.704235	23.4098	15.1745	1.34567
contig_4178_segment0	0.904101	20.1005	18.4859	1.35362
contig_4179_segment0	0.825966	12.2042	10.6641	2.03817
contig_4183_segment1	0.926769	7.75	7.35185	1.44444
contig_4185_segment0	0.916059	10.8015	10.0473	1.39509
contig_4187_segment0	0.905263	19.5791	18.3381	1.24388
contig_4189_segment0	0.776316	3.36842	2.68421	1.42105
contig_4190_segment0	0.926761	9.08929	8.63929	1.3
contig_4195_segment0	0.942765	3.49565	3.31304	1.26957
contig_4196_segment0	0.876257	12.3943	11.5886	1.4
contig_4197_segment0	0.915028	12.0025	11.2056	1.30711
contig_4198_segment0	0.954167	2.95833	2.8125	1.375
contig_4211_segment0	0.886559	15.3744	14.4028	1.2891
contig_4215_segment0	0.92429	19.0871	18.2872	1.25895
contig_4217_segment0	0.912336	14.799	14.0755	1.2781
contig_4222_segment0	0.927237	22.2705	21.4292	1.31092
contig_4228_segment0	0.916521	16.3925	15.6564	1.35527
contig_4229_segment0	0.932146	15.9051	15.3661	1.3178
contig_4234_segment0	0.786333	1.76923	1.38462	1.20513
contig_4239_segment0	0.912631	15.1131	14.2008	1.21611
contig_4250_segment0	0.912417	14.2996	13.6198	1.30992
contig_4252_segment0	0.919603	19.3845	18.4971	1.31932
contig_4253_segment1	0.833364	4.36364	4	2
contig_4256_segment0	0.868409	18.8914	16.513	1.27434
contig_4257_segment0	0.919282	6.96893	6.64272	1.30291
contig_4260_segment0	0.921259	23.5326	22.6372	1.36903
contig_4261_segment0	0.906322	17.6445	16.7703	1.40349
contig_4265_segment0	0.955375	3.46429	3.33929	1.32143
contig_4267_segment0	0.86519	19.525	17.2132	1.29525
contig_4268_segment0	0.902282	12.1644	11.5101	1.49664
contig_4272_segment0	0.897272	19.8976	18.4677	1.29945
contig_4274_segment0	0.845778	23.4711	21.3913	1.72121
contig_4275_segment0	0.853643	30.618	26.5867	1.3516
contig_4277_segment0	0.903354	7.86923	7.39615	1.4
contig_4278_segment0	0.922795	14.6417	14.097	1.4604
contig_4279_segment0	0.943026	15.4167	14.7244	1.16667
contig_4282_segment0	0.904574	19.7597	18.5581	1.31008
contig_4285_segment0	0.913568	21.7754	20.7476	1.78148
contig_4292_segment1	0.921614	20.2802	19.2541	1.24775
contig_4294_segment0	0.92607	19.355	18.5618	1.32708
contig_4296_segment0	0.902857	3.08571	2.82857	1.51429
contig_429_segment0	0.921699	24.3113	23.0667	1.21568
contig_4305_segment0	0.902773	11.6316	10.773	1.27961
contig_4306_segment0	0.922691	18.0441	16.9804	1.30882
contig_4309_segment0	0.905784	11.4804	10.7984	1.29963
contig_4311_segment0	0.866393	5.32143	4.89286	1.34524
contig_4313_segment0	0.918522	38.0412	36.2129	1.33503
contig_4320_segment0	0.91072	5.05303	4.63636	1.34091
contig_4321_segment0	0.850623	9.38208	8.46698	1.18396
contig_4323_segment0	0.915695	22.8598	21.6234	1.30126
contig_4332_segment0	0.907231	29.1735	27.6507	1.20091
contig_4334_segment0	0.911092	5.34862	5.0367	1.42202
contig_4335_segment0	0.920458	37.0332	35.1662	1.38218
contig_433_segment0	0.917779	20.7167	19.7562	1.3488
contig_4349_segment0	0.90229	23.5515	21.7132	1.26765
contig_4352_segment0	0.899181	21.2209	19.6459	1.29189
contig_4353_segment0	0.919569	17.8127	17.1261	1.47899
contig_4354_segment0	0.922321	12.6611	12.191	1.3206
contig_4355_segment0	0.917469	23.6233	22.5262	1.30857
contig_4356_segment0	0.897238	17.8814	16.728	1.40152
contig_4357_segment0	0.907721	22.8594	21.541	1.3732
contig_4358_segment0	0.90462	24.8394	23.4413	1.45531
contig_4360_segment0	0.920618	3.87273	3.58182	1.32727
contig_4361_segment0	0.972038	4.83654	4.59615	1.45192
contig_4364_segment0	0.861626	6.62585	6.04082	1.45918
contig_4366_segment0	0.931851	14.6489	14.0532	1.44681
contig_4371_segment0	0.92363	17.5569	16.8577	1.36585
contig_4372_segment0	0.846265	180.176	18.2233	1.33227
contig_4377_segment0	0.912793	18.9329	18.0164	1.3456
contig_4384_segment0	0.922542	33.4917	31.9203	1.32226
contig_4385_segment0	0.91429	38.175	35.9111	1.26111
contig_4386_segment0	0.92953	14.8571	14.2738	1.41071
contig_4391_segment0	0.895629	15.2286	14.0777	1.35602
contig_4391_segment1	0.92289	25.1575	24.0236	1.3622
contig_4392_segment0	0.905273	19.2961	17.981	1.26204
contig_4393_segment0	0.944627	16.3573	15.7947	1.37867
contig_4396_segment0	0.91637	18.1669	17.2745	1.2869
contig_4397_segment0	0.934828	10.3323	9.88218	1.27795
contig_4401_segment0	0.896104	1.50649	1.37662	1.50649
contig_4402_segment0	0.871054	8.62391	7.77391	1.68261
contig_4403_segment0	0.909817	35.8025	34.1206	1.22869
contig_4405_segment0	0.692926	19.9189	14.0642	2.11486
contig_4407_segment0	0.964912	1.47368	1.4386	1.47368
contig_4408_segment0	0.769128	4.55311	3.42491	2.11355
contig_4409_segment0	0.851052	25.8455	23.1107	1.44899
contig_4410_segment0	0.813884	20.0886	15.9542	1.30438
contig_4411_segment0	0.855209	20.5872	18.0837	1.44581
contig_4412_segment0	0.908726	16.0775	15.2197	1.3208
contig_4413_segment0	0.915487	5.88158	5.43421	1.22368
contig_4414_segment0	0.921067	7.6	7.26667	1.38889
contig_441_segment0	0.922194	19.7308	18.7979	1.31983
contig_4422_segment0	0.904003	23.9127	22.5696	1.44557
contig_4425_segment0	0.942562	8.59158	8.22947	1.34526
contig_4426_segment0	0.92639	25.5227	24.4841	1.29338
contig_4427_segment0	0.928874	16.1165	15.4272	1.27184
contig_4432_segment0	0.923554	21.1772	20.3367	1.30618
contig_4433_segment0	0.930266	7.80296	7.4335	1.38424
contig_4434_segment0	0.929023	12.2782	11.7444	1.33835
contig_4438_segment0	0.875188	16.8594	15.7969	1.42578
contig_4439_segment0	0.868706	14.3662	13.0567	1.39456
contig_4440_segment0	0.917709	22.2331	21.0676	1.27703
contig_4441_segment0	0.915233	12.1451	11.5804	1.25552
contig_4442_segment0	0.899828	17.9796	16.6131	1.2863
contig_4445_segment0	0.916835	12.4466	11.7864	1.26214
contig_4447_segment0	0.906364	17.4835	16.5204	1.40737
contig_4449_segment0	0.926172	7.73103	7.4	1.11034
contig_4452_segment0	0.917319	20.8107	19.9025	1.30894
contig_4455_segment0	0.815052	16.6026	13.9251	2.11075
contig_4455_segment1	0.778498	21.5661	17.3038	1.32041
contig_4456_segment0	0.794818	19.6021	15.066	1.42009
contig_4457_segment0	0.918522	17.1413	16.4668	1.39926
contig_4459_segment0	0.92872	10.7863	10.3641	1.44591
contig_4460_segment0	0.805317	6.18269	5.375	1.18269
contig_4470_segment0	0.91307	28.2308	26.9428	1.35791
contig_4471_segment0	0.844444	1.46667	1.26667	1.46667
contig_4471_segment1	1	1.875	1.875	1.875
contig_4472_segment0	0.931285	10.2369	9.77449	1.23235
contig_4474_segment0	0.914875	8.425	7.94583	1.24583
contig_4475_segment0	0.755224	25.5438	18.4731	1.32038
contig_4477_segment0	0.779522	22.827	16.91	1.27267
contig_4480_segment0	0.923998	16.9979	16.4478	1.45311
contig_4483_segment0	0.924071	8.34127	8.02381	1.16667
contig_4485_segment0	0.929947	16.4898	15.6345	1.31218
contig_4486_segment0	0.903168	20.1295	18.6749	1.3168
contig_4487_segment0	0.921558	8.60544	8.22449	1.33333
contig_4488_segment0	0.898923	7.1375	6.72917	1.28125
contig_4489_segment0	1	2	2	2
contig_4489_segment1	0.5	1.5	1	1.5
contig_4490_segment0	0.928012	20.4263	19.7086	1.37634
contig_4491_segment0	0.917247	20.7521	19.6278	1.24984
contig_4494_segment0	0.896802	17.0457	15.3049	1.33537
contig_4501_segment0	0.783854	22.8243	16.4875	1.33863
contig_4502_segment0	0.861014	17.372	16.058	1.75362
contig_4504_segment0	0.891432	30.4167	28.4296	1.28867
contig_4511_segment0	0.714286	2	1.28571	2
contig_4512_segment0	0.914164	19.4773	18.5	1.38636
contig_4513_segment0	0.914128	16.3815	15.3089	1.28515
contig_4514_segment0	0.914894	1.43617	1.34043	1.28723
contig_4516_segment0	0.903805	18.1997	17.0075	1.26884
contig_4517_segment0	0.68	2.28	1.76	1.48
contig_4519_segment0	0.928014	16.63	15.9255	1.26448
contig_451_segment0	0.913787	21.3687	20.3529	1.32826
contig_4520_segment0	0.909091	1.23864	1.14773	1.23864
contig_4522_segment0	0.914305	8.85246	8.51148	1.34426
contig_4523_segment0	1	1.4	1.4	1.4
contig_4524_segment0	0.876147	3.75862	3.4569	1.4569
contig_4525_segment0	0.908351	9.92793	9.27928	1.48649
contig_4526_segment0	0.861111	3.22222	2.55556	1.44444
contig_4530_segment0	0.912992	31.1233	29.407	1.38328
contig_4534_segment0	0.882638	3.48936	3.10638	1.12766
contig_4535_segment0	1	1.5	1.5	1.5
contig_4536_segment0	0.939032	14.6107	14.0464	1.38929
contig_4537_segment0	0.916558	12.1009	11.2776	1.5205
contig_4540_segment0	0.901186	6.53403	5.7801	1.32984
contig_4547_segment0	0.940852	11.0219	10.4426	1.27869
contig_4548_segment0	0.857143	1.71429	1.47619	1.71429
contig_4551_segment0	0.899378	24.4334	23.1765	1.3808
contig_4557_segment0	0.838235	3.11765	2.82353	1.88235
contig_4558_segment0	0.907273	21.4536	20.4165	1.31703
contig_4559_segment0	0.839356	25.5565	22.2447	1.49092
contig_4560_segment0	0.817844	20.5271	16.3947	1.32634
contig_4561_segment0	1	1.88889	1.88889	1.88889
contig_4562_segment0	0.920016	20.219	19.2402	1.30514
contig_4563_segment0	0.93406	18.7855	18.0852	1.31546
contig_4564_segment0	0.91355	15.6188	14.8327	1.31536
contig_4566_segment1	0.932095	7.28571	6.7619	1.57143
contig_4566_segment2	1	1	1	1
contig_4566_segment3	1	2.66667	2.66667	2.66667
contig_4569_segment0	0.857143	1.71429	1.57143	1.28571
contig_4574_segment0	1	1.46667	1.46667	1.46667
contig_4577_segment0	1	1.26316	1.26316	1.26316
contig_457_segment0	0.942857	1.68571	1.6	1.68571
contig_457_segment1	0.913259	19.3181	18.2179	1.31283
contig_4581_segment0	0.886709	21.5858	20.3323	1.44646
contig_4582_segment0	0.901132	31.9107	30.5536	1.475
contig_4583_segment0	0.805107	23.5461	17.6479	1.31879
contig_4585_segment0	0.894181	21.1359	20.0503	1.25951
contig_4586_segment0	0.75	2.25	1.75	2.25
contig_4586_segment1	0.891304	1.56522	1.3913	1.52174
contig_4587_segment0	0.899951	23.6813	22.2773	1.16556
contig_4588_segment0	0.904499	21.5564	20.1811	1.22047
contig_4589_segment0	0.908854	14.0785	13.3832	1.42243
contig_4590_segment0	0.906641	21.4259	20.0014	1.30377
contig_4592_segment0	0.941815	10.537	10.0802	1.38272
contig_4593_segment0	0.819754	22.3633	18.5368	1.26594
contig_4597_segment0	0.916715	23.1117	22.0256	1.33945
contig_4601_segment0	0.9201	21.0623	20.1661	2.08997
contig_4602_segment0	0.851119	17.9969	15.405	1.39563
contig_4606_segment0	0.919448	13.814	13.1917	1.3814
contig_4608_segment0	0.92964	20.3659	19.6777	1.3546
contig_4610_segment0	0.894737	2.84211	2.73684	1.78947
contig_4611_segment0	0.922542	20.4219	19.6551	1.4081
contig_4612_segment0	0.935299	26.9043	25.8951	1.23457
contig_4613_segment0	0.92255	19.1189	18.1338	1.30998
contig_4614_segment0	0.899935	13.6235	12.7773	1.31174
contig_4616_segment1	1	1.2	1.2	1.2
contig_4621_segment0	0.830263	22.6893	18.4604	1.39571
contig_4622_segment0	0.845623	17.567	14.7717	1.36877
contig_4623_segment0	0.942791	19.1087	18.3647	1.1397
contig_4624_segment0	0.92009	22.8725	21.5281	1.31307
contig_4625_segment0	0.919643	2.03571	1.89286	1.35714
contig_4628_segment0	0.923875	3.55682	3.34091	1.53409
contig_462_segment0	0.817484	21.972	18.3034	1.77108
contig_4630_segment0	0.904365	20.9697	19.1409	1.27273
contig_4631_segment0	0.972727	1.98182	1.92727	1.30909
contig_4633_segment0	0.905573	20.8508	19.5645	1.26926
contig_4634_segment0	0.919056	14.1852	13.5265	1.28969
contig_4637_segment0	0.891892	2.32432	2.10811	2.08108
contig_4638_segment0	0.943294	24.1307	23.4706	1.43137
contig_463_segment0	0.779906	24.6878	18.8142	1.30494
contig_4643_segment0	0.936783	20.15	19.325	1.36667
contig_4645_segment0	0.906777	21.9894	20.7624	1.35816
contig_4648_segment0	1	2.05882	2.05882	2.05882
contig_4649_segment0	0.897315	8.93694	8.2973	1.30631
contig_464_segment0	0.86431	12.4173	11.685	1.39633
contig_4650_segment0	0.971429	1.38857	1.36	1.38857
contig_4651_segment0	0.89691	21.7308	20.6218	1.33013
contig_4656_segment0	0.923082	6.89796	6.54422	1.23129
contig_4657_segment0	1	1.82222	1.82222	1.82222
contig_4657_segment1	0.831327	24.4525	19.6402	1.29344
contig_4658_segment0	0.893966	16.9469	15.7781	1.24375
contig_4659_segment0	0.902549	23.6657	22.1859	1.18141
contig_465_segment0	0.836154	19.2378	16.0062	1.3025
contig_4664_segment0	0.798375	3.15625	2.53125	1.21875
contig_4665_segment0	0.918562	16.698	15.8694	1.32811
contig_4667_segment0	0.943894	7.12941	6.92941	1.34118
contig_466_segment0	0.867326	23.0901	20.4643	1.354
contig_4670_segment0	0.922408	19.7035	18.9047	1.3168
contig_4673_segment0	0.930345	10.3532	9.7234	1.39574
contig_4674_segment0	0.909533	12.4062	11.5859	1.36328
contig_4679_segment0	0.751148	19.1622	13.444	1.36926
contig_467_segment0	0.819704	21.515	17.4341	1.29975
contig_4680_segment0	1	1.5	1.5	1.5
contig_4680_segment1	0.919022	14.0724	13.4079	1.22368
contig_4681_segment0	0.891752	15.9535	14.9612	1.17829
contig_4682_segment0	0.852304	3.34177	2.91139	1.03797
contig_4683_segment0	0.885164	17.5959	16.1644	1.24886
contig_4684_segment0	0.901299	22.5541	21.2395	1.42675
contig_4685_segment0	0.930968	16.9915	16.397	1.32484
contig_4686_segment0	0.873183	23.8367	22.2349	1.47427
contig_468_segment0	0.809788	24.0118	18.9671	1.32812
contig_4690_segment0	0.903836	18.6189	17.5559	1.3007
contig_4693_segment0	0.930194	16.5365	15.7742	1.26146
contig_4695_segment0	0.9311	21.2278	20.0214	1.23132
contig_4697_segment0	0.921442	22.618	21.6105	1.31461
contig_4698_segment0	0.923807	17.3157	16.4659	1.45904
contig_4699_segment0	0.919776	3.67241	3.43103	1.2931
contig_4701_segment0	0.922454	24.9638	23.5085	1.38618
contig_4702_segment0	0.91578	13.7121	12.8712	1.15152
contig_4704_segment0	0.928491	20.3394	19.3737	1.16868
contig_4708_segment0	0.926452	12.0919	11.5126	1.22519
contig_4710_segment0	0.913898	15.3669	14.5669	1.29693
contig_4710_segment1	0.855187	12.9451	11.511	1.47802
contig_4711_segment0	0.914798	17.4548	16.0592	1.39875
contig_4712_segment0	0.913125	10.9028	10.4213	1.43519
contig_4713_segment0	0.946932	13.4224	12.8075	1.29193
contig_4715_segment0	0.921326	20.0015	19.1814	1.29425
contig_4719_segment0	0.94764	14.3525	13.6763	1.48921
contig_4719_segment1	0.75	1.66667	1.33333	1.66667
contig_4720_segment0	1	1.33333	1.33333	1.33333
contig_4721_segment0	0.848485	1.51515	1.33333	1.51515
contig_4724_segment0	0.84501	22.182	18.6867	1.37804
contig_4725_segment0	0.947071	2.62353	2.44706	1.37647
contig_4726_segment0	0.894559	15.8781	14.9234	1.31719
contig_4727_segment0	0.755171	6.85366	5.19512	1.56098
contig_4729_segment0	0.89861	10.7073	10.1951	1.43293
contig_4731_segment0	0.900778	23.8394	22.4246	1.2847
contig_4732_segment0	0.921636	20.703	19.9152	1.30182
contig_4733_segment0	0.796638	13.8347	11	1.58862
contig_4734_segment0	0.802321	11.6533	9.87889	1.71222
contig_4736_segment0	0.910151	17.0877	16.2929	1.33582
contig_4737_segment0	0.925926	1.88889	1.77778	1.88889
contig_4737_segment2	1	1.64706	1.64706	1.64706
contig_4739_segment0	0.910013	24.0012	22.7001	1.31622
contig_4743_segment0	0.924861	18.7565	17.9413	1.25
contig_4745_segment0	0.88826	12.8499	12.0723	1.37741
contig_4745_segment1	0.873726	4.29032	3.90323	1.45161
contig_4746_segment0	0.9375	3.70833	3.625	1.75
contig_4748_segment0	1	1	1	1
contig_4749_segment0	0.904862	11.8207	10.9862	1.34483
contig_474_segment0	0.836768	13.7677	12.1111	2.80808
contig_474_segment1	0.900862	20.0266	18.614	1.35978
contig_4752_segment0	0.923124	5.22165	4.92784	1.31443
contig_4753_segment0	0.931541	5.12162	4.90541	1.2973
contig_4759_segment0	1	1	1	1
contig_4760_segment0	0.897706	17.1349	15.8968	1.15079
contig_4763_segment0	0.929257	17.8936	17.1498	1.26305
contig_4764_segment0	0.910425	18.8247	17.7885	1.27273
contig_4765_segment0	0.903318	17.617	16.5614	1.30203
contig_4768_segment0	0.910288	20.6657	19.9138	1.46102
contig_4769_segment0	0.955422	4.52597	4.3961	1.40909
contig_4773_segment0	0.931727	14.0976	13.4244	1.4439
contig_4780_segment0	0.899335	15.9809	15.0127	1.36397
contig_4781_segment0	0.940669	5.64407	5.42373	1.27119
contig_4782_segment0	0.924427	25.0605	24.0756	1.34917
contig_4783_segment0	0.82624	8.49221	6.24299	1.24611
contig_4785_segment0	0.908863	20.223	19.1758	1.32908
contig_4786_segment0	0.910497	7.09032	6.51613	1.21935
contig_4789_segment0	0.907258	22.5421	21.1579	1.31579
contig_4790_segment0	0.871205	15.0108	14.2554	1.55755
contig_4791_segment0	1	1	1	1
contig_4793_segment0	0.79137	13.4402	10.9615	1.88462
contig_4794_segment0	0.730227	8.82102	5.80966	1.7983
contig_4795_segment0	0.817107	21.1084	17.5578	1.3312
contig_4797_segment0	0.914249	8.94737	8.62201	1.33014
contig_4798_segment0	0.913043	1.34783	1.26087	1.04348
contig_4800_segment0	0.946177	10.9219	10.599	1.15104
contig_4801_segment0	0.815468	34.1788	30.8044	2.25026
contig_4801_segment1	0.800282	22.2933	17.472	1.34497
contig_4804_segment0	0.90843	7.64509	7.25261	1.3737
contig_4805_segment0	0.901037	11.4128	10.2294	1.06422
contig_4806_segment0	0.821719	23.028	18.7418	1.30347
contig_4807_segment0	0.845776	12.0219	10.6364	1.60188
contig_4808_segment0	0.911931	25.3224	24.1444	1.38385
contig_4810_segment0	0.883717	24.4162	22.5354	1.28485
contig_4811_segment0	0.929786	17.1792	16.501	1.27746
contig_4812_segment0	0.928672	13.0162	12.4219	1.30431
contig_4813_segment0	0.922358	20.2897	19.2711	1.24466
contig_4815_segment0	0.764088	13.9538	9.81513	1.33613
contig_4817_segment0	0.94757	4.12658	3.91139	1.4557
contig_4818_segment0	0.938413	1.91304	1.80435	1.13043
contig_4819_segment0	0.902303	19.0986	18.209	1.36227
contig_4820_segment0	0.904734	21.1695	19.5989	1.05367
contig_4823_segment0	0.901334	13.8687	12.9862	1.1659
contig_4826_segment0	0.925579	23.0451	22.3308	1.3609
contig_4827_segment0	0.911391	29.3362	27.7362	1.37447
contig_4828_segment0	0.910829	19.4549	18.249	1.24706
contig_4829_segment0	0.920089	11.6546	11.1758	1.29356
contig_4831_segment0	0.92491	12.9404	12.4466	1.44244
contig_4832_segment0	0.934911	13.3579	12.8365	1.42772
contig_4833_segment0	0.794093	50.5313	42.5658	2.02505
contig_4835_segment0	0.898873	10.8545	10.2121	1.32121
contig_4836_segment0	0.953381	6.2	6	1.39048
contig_4838_segment0	0.842105	1.47368	1.31579	1.36842
contig_4839_segment0	0.932203	15.4323	14.8385	1.27604
contig_4840_segment0	0.935862	19.116	18.1062	1.09035
contig_4841_segment0	0.933585	7.74848	7.30909	1.09697
contig_4842_segment0	0.708333	5.83333	5	2.33333
contig_4842_segment1	0.75	2	1	2
contig_4844_segment0	0.919794	16.1649	14.9622	1.16495
contig_4848_segment0	0.903985	14.8739	14.1171	1.32046
contig_4852_segment0	0.915234	25.8716	24.6814	1.40399
contig_4854_segment1	0.833333	1	0.833333	1
contig_4856_segment0	0.875	1.55	1.425	1.55
contig_485_segment0	1	1	1	1
contig_4860_segment0	0.928571	1.78571	1.71429	1.21429
contig_4862_segment0	0.457786	34.5714	17.8571	1.64286
contig_4871_segment0	0.826473	23.5071	18.6924	1.28535
contig_4872_segment0	1	1.63158	1.63158	1.63158
contig_4874_segment0	0.897878	13.0283	12.1533	1.34375
contig_4875_segment0	0.909202	16.7708	16.0988	1.21739
contig_4877_segment0	0.961538	2.07692	2.03846	1.19231
contig_4878_segment0	0.917039	27.4757	26.2941	1.3773
contig_4885_segment1	1	4	4	4
contig_4885_segment2	0.83968	12.7791	11.6163	1.92151
contig_4887_segment0	0.76	1.48	1.12	1.48
contig_4888_segment1	0	1	0	1
contig_4888_segment2	1	1.04	1.04	1.04
contig_4889_segment0	1	1.11111	1.11111	1.11111
contig_4890_segment0	0.828328	25.6357	21.8424	1.4827
contig_489_segment0	0.905857	20.2923	19.0459	1.32678
contig_4907_segment0	0.812236	33.7034	29.061	1.68149
contig_4909_segment0	0.7533	3.29231	2.5	1.29231
contig_4911_segment0	0.873552	19.3569	16.865	1.36175
contig_4915_segment0	0.794872	27.1158	23.8358	1.98526
contig_4916_segment0	0.916667	1.83333	1.75	1.83333
contig_4918_segment0	0.919316	16.7597	15.7728	1.34741
contig_4930_segment0	1	3.375	3.375	2.25
contig_4939_segment0	0.926472	15.719	15.1137	1.31634
contig_4943_segment0	0.88389	81.061	74.6707	1.17073
contig_4945_segment0	0.0324028	3.02778	0.0694444	1.36111
contig_4946_segment0	0.723156	10.4208	7.32787	2.10383
contig_4946_segment1	0.859667	16.0349	14.6349	1.58095
contig_4947_segment0	0.715009	10.2243	8.46729	2.48598
contig_4951_segment0	0.910354	17.2985	16.5146	1.46385
contig_4964_segment0	0.909828	6.75	6.25	1.35938
contig_496_segment0	0.873239	4.44776	4.10448	1.20896
contig_4983_segment0	0.920304	3.04348	2.73913	1.95652
contig_498_segment0	0.914832	23.7437	22.2239	1.11193
contig_4992_segment0	0.863853	14.7597	13.7984	1.37984
contig_4995_segment0	0.875124	4.3931	4.02069	1.33793
contig_4996_segment0	0.836532	8.8871	7.87097	1.5
contig_5007_segment0	0.918122	26.4986	25.3947	1.26404
contig_5017_segment0	0.938756	128.073	123.024	1.18293
contig_501_segment0	0.917216	11.6492	11.0685	1.35887
contig_5020_segment0	0.840343	21.7483	18.2995	1.35078
contig_5021_segment0	0.817219	13.2899	12.0059	2.02367
contig_5029_segment0	0.906312	29.784	28.104	1.36
contig_502_segment0	0.926333	23.0578	22.1084	1.29915
contig_502_segment1	0.911621	13.9052	13.2607	1.2891
contig_5033_segment0	0.375	1.25	0.375	1.25
contig_5033_segment1	1	1.16667	1.16667	1.16667
contig_5035_segment0	0.936668	6.33894	5.97596	1.24279
contig_5039_segment0	0.0192308	3.46154	0.0192308	1.80769
contig_5041_segment0	1	1.66667	1.66667	1.66667
contig_5041_segment1	0.964286	2.71429	2.64286	1.21429
contig_5042_segment0	1	1	1	1
contig_5043_segment0	0.916667	1.66667	1.33333	1.33333
contig_5045_segment0	0.905864	18.0177	16.8518	1.06934
contig_5051_segment0	0.867011	3.92632	3.57895	1.47368
contig_5068_segment0	0.924333	4.60889	4.33333	1.25778
contig_5071_segment0	0.918835	20.4634	19.1004	1.07683
contig_5072_segment0	0.7139	2.45	2	1
contig_5073_segment0	0.916667	1.08333	1	1.08333
contig_5075_segment0	0.423874	141.225	14.0696	1.6246
contig_5076_segment0	0.0227203	168.238	2.47539	1.45258
contig_5080_segment0	0.146529	1731.04	171.118	1.4902
contig_5081_segment0	0.0164397	445.827	2.87771	1.51778
contig_5083_segment0	0	2.92593	0	2.33333
contig_5084_segment0	0.0223102	5560.27	50.8152	1.22442
contig_5085_segment0	0.882353	2.29412	2.11765	2.29412
contig_5090_segment0	0.94227	24.4404	23.0671	1.01802
contig_5091_segment0	0.852148	11.0703	9.28125	1.03906
contig_5094_segment0	0.920275	19.0588	18.3994	1.86864
contig_5095_segment0	0.928572	22.8148	21.6349	1.0917
contig_5098_segment0	0.932815	11.2123	10.6438	1.13014
contig_5099_segment0	0.938976	12.7967	12.1626	1.09756
contig_509_segment0	0.914306	20.9725	19.8851	1.34618
contig_509_segment1	0.898811	98.801	92.7512	1.38308
contig_5100_segment0	0.825425	4.7	3.7	1.15
contig_5103_segment0	0.889627	13.8433	12.4701	1.02985
contig_5105_segment0	0.0164401	7581.47	58.9155	1.389
contig_5106_segment0	0	1.375	0	1.375
contig_5126_segment0	0.901259	2.85185	2.51852	1.37037
contig_5131_segment0	0.921749	15.6425	14.6329	1.28986
contig_5138_segment0	1	1	1	1
contig_5138_segment2	0.928571	1.89286	1.78571	1.58929
contig_513_segment0	0.911849	26.5652	25.1953	1.36157
contig_5145_segment0	0.897677	73.6935	68.4435	1.43548
contig_5146_segment0	0.603231	52.3846	25.2308	3.15385
contig_5147_segment0	0.529412	4.23529	3.05882	2.35294
contig_5150_segment0	0.861763	18.7615	16.3125	1.26753
contig_5152_segment0	1	1	1	1
contig_5157_segment0	0.771429	1.65714	1.37143	1.65714
contig_515_segment0	0.917515	17.6438	16.8677	1.29008
contig_5160_segment0	0.921711	22.3546	21.1161	1.31099
contig_5161_segment0	0.92849	20.7746	19.9866	1.298
contig_5167_segment0	0.826463	2.43902	2	1
contig_516_segment0	0.905652	19.7746	18.5275	1.3234
contig_5171_segment0	0.908838	11.9745	11.0723	1.04255
contig_5180_segment0	0.810399	22.946	18.7469	1.3263
contig_5181_segment0	0.912942	11.5374	10.8741	1.2483
contig_5183_segment0	0.933994	11.1839	10.8391	1.44253
contig_5184_segment0	0.899318	25.789	24.2908	1.30036
contig_5199_segment0	0.920373	4.24603	4.09524	1.54762
contig_5202_segment0	0.829788	18.6774	15.489	1.43907
contig_5205_segment0	0.921284	10.4211	9.70526	1.18947
contig_5214_segment0	0.879269	20.08	18.5886	1.32686
contig_5215_segment0	0.926579	17.7483	17.1203	1.4343
contig_5216_segment0	0.875715	30.9954	27.968	1.20548
contig_5217_segment1	0.869	4.85484	4.45161	1.24194
contig_5226_segment0	0.952953	4.07059	3.89412	1.36471
contig_5234_segment0	0.908717	31.1655	29.7078	1.30563
contig_5236_segment0	0.889502	24.2013	22.5825	1.31949
contig_5237_segment0	0.913224	17.085	16.1715	1.3193
contig_5238_segment0	0.868125	6.48438	5.64062	1.35938
contig_523_segment0	0.914754	21.081	20.0046	1.34075
contig_5240_segment0	0.948632	11.4378	11.0258	1.32956
contig_5244_segment0	0.903267	13.661	12.7394	1.20763
contig_5245_segment1	0.857143	3.57143	3.04762	2.90476
contig_5247_segment0	0.919124	14.7013	14	1.28734
contig_5249_segment0	0.900777	8.89362	8.38298	1.31915
contig_524_segment0	0.909215	20.9182	19.7308	1.29759
contig_5251_segment0	0.758943	10.9194	8.98104	2.72038
contig_5268_segment0	0.928389	34.8426	33.5154	1.30556
contig_5269_segment0	0.578739	198.512	125.029	3.02899
contig_526_segment0	0.916402	21.722	20.7111	1.33664
contig_5274_segment0	0.92808	4.64667	4.42	1.06667
contig_5279_segment0	0.9125	2.75	2.57143	1.03571
contig_5280_segment0	0.908441	13.5537	12.8362	1.31073
contig_5285_segment0	0.918024	19.5026	18.5658	1.30263
contig_528_segment0	0.910015	16.3485	15.3022	1.08448
contig_5290_segment0	0.899471	42.6364	39.9421	1
contig_5291_segment0	0.870968	2	1.67742	1.19355
contig_5293_segment0	0.913357	26.4365	24.9484	1.36111
contig_5294_segment0	0.892726	11.9263	11.0105	1.11579
contig_5295_segment0	0.820944	25.2443	19.8804	1.25921
contig_5296_segment0	0.814061	16.3944	14.0102	1.5
contig_5302_segment0	0.916334	20.7691	19.7089	1.37579
contig_5303_segment0	0.923215	3.02222	2.85185	1.34815
contig_5306_segment0	0.890824	19.5463	18.1366	1.22927
contig_5314_segment0	0.913494	26.7102	25.2725	1.34895
contig_5315_segment2	0.888576	18.7455	17.5804	1.30357
contig_5316_segment0	0.8781	4.54167	4.15833	1.4
contig_5318_segment0	0.0689091	199.442	10.5584	1.45455
contig_5319_segment0	0.0503495	265.825	11.2913	1.40777
contig_531_segment0	0.917531	23.8137	22.5514	1.3132
contig_5320_segment0	0.0155443	657.068	4.34098	1.50273
contig_5321_segment0	0.013862	783.749	5.28896	1.5901
contig_5323_segment0	0.113263	113.588	13.375	1.4375
contig_5324_segment0	0.135937	164.458	25.9167	1.85417
contig_5325_segment0	0.0153056	739.578	4.75189	1.50316
contig_5326_segment0	0.693652	21.5101	15.6721	1.95951
contig_5327_segment0	0.911279	4.27941	4.02941	1.58824
contig_5332_segment0	0.911773	15.6639	14.8739	1.26891
contig_533_segment0	0.912268	11.9626	11.3506	1.32343
contig_5344_segment0	0.939521	21.9352	21.0933	1.26813
contig_5345_segment1	0.753919	17.9683	15.19	2.62443
contig_5347_segment0	0.8984	29.4903	28.0323	1.75806
contig_5348_segment0	0.791379	23.5526	18.1445	1.40748
contig_5353_segment0	0.936038	9.70677	9.00752	1.42105
contig_5355_segment0	0.0704496	21.0926	1.0218	1.62125
contig_5357_segment0	0.0216682	357.368	5.75853	1.49954
contig_535_segment0	0.920123	21.609	20.5956	1.30119
contig_5364_segment0	0.0497013	504.325	20.8312	1.7013
contig_5365_segment0	0.0387857	36.6558	1.40909	1.50649
contig_5375_segment0	0.919232	19.1332	18.264	1.28637
contig_5376_segment0	0.93481	22.9399	22.1064	1.32704
contig_5384_segment0	0.911203	13.6427	12.9117	1.43326
contig_5388_segment0	0.914876	20.4754	19.5351	1.33021
contig_5394_segment0	0.915485	11.1407	10.5815	1.28519
contig_5410_segment0	0.910888	16.3281	15.3124	1.15955
contig_5415_segment0	0.833871	3.41935	3	1.48387
contig_5416_segment0	0.703722	4.16667	3.27778	2.55556
contig_5420_segment0	0.858018	32.2225	30.3225	1.88696
contig_5424_segment0	0.899293	16.9686	15.4869	1.02094
contig_5425_segment0	0.917487	17.2817	16.2897	1.32011
contig_5426_segment0	0.881175	13.9238	12.8161	1.02242
contig_5430_segment0	0.0583818	10.7909	0.395455	1.26364
contig_5431_segment0	0.0571849	13.2192	0.424658	1.26712
contig_5440_segment0	0.850674	20.3702	18.3978	1.27072
contig_5445_segment0	0.938482	6.33028	6.11468	1.25229
contig_5446_segment0	0.883129	34.058	31.3532	1.26534
contig_5447_segment0	0.92266	20.4712	19.1358	1.0823
contig_5450_segment0	0.798883	6.35156	5.53125	1.60156
contig_5452_segment0	0.902118	12.7462	11.6485	1.33736
contig_5456_segment0	0.0633433	46.8112	1.6824	1.22318
contig_5459_segment0	0.851949	5.22794	4.57353	1.02941
contig_5466_segment0	0.909732	11.202	10.5629	1.40397
contig_5467_segment0	0.913504	18.0741	17.1811	1.33446
contig_5468_segment0	0.938107	8.06742	7.74157	1.36517
contig_546_segment0	0.819138	20.7332	16.8238	1.28853
contig_5471_segment0	0.98334	2.86	2.74	1.46
contig_5477_segment0	0.935881	3.32203	3.15254	1.22034
contig_5486_segment0	0.90073	27.0392	25.4361	1.33309
contig_5489_segment0	0.900568	29.2593	27.5615	1.35474
contig_5494_segment0	0.907147	21.4682	20.5351	1.4214
contig_5498_segment0	0.817506	33.067	27.3298	1.92945
contig_5508_segment0	0.905617	9.96517	9.21642	1.26368
contig_5511_segment0	0.904354	14.7727	13.8182	1.25253
contig_5512_segment0	0.867	6.99103	6.39013	1.23318
contig_5513_segment0	0.91468	4.712	4.456	1.384
contig_5522_segment0	0.785176	19.0232	14.7053	1.56278
contig_5523_segment0	0.822968	49.8116	43.6525	1.59971
contig_5539_segment0	0.9506	8.66667	8.37778	1.39556
contig_5547_segment0	0.880737	14.9985	13.8025	1.27412
contig_5560_segment0	0.910387	40.3538	38.0281	1.32046
contig_5562_segment0	0.912135	9.14917	8.64088	1.39503
contig_5564_segment0	0.923209	15.5466	14.9068	1.25118
contig_556_segment0	0.903356	24.7782	23.4548	1.32789
contig_5580_segment0	0.947304	7.25	6.8913	1.19565
contig_5581_segment0	0.874391	21.2897	20.1575	1.49331
contig_5586_segment0	0.863556	6.61111	5.72222	1.31481
contig_5592_segment0	0.866574	28.3201	25.0306	1.33273
contig_5595_segment0	0.911137	23.5629	21.9271	1.05925
contig_5598_segment0	0.928918	17.1322	16.4464	1.29925
contig_5613_segment1	0.756423	2.65385	1.92308	1.53846
contig_5624_segment0	0.924789	23.2523	22.278	1.27542
contig_5633_segment0	0.828704	5	4.37037	1.77778
[truncated: 447 more rows]

## Sheet: Table S5
Table S5. Orthogroups are assigned using SYNIMA tool. Gene names correspond with the different annotations of the genomes: "C88" corresponds with the potato genome (S. tuberosum C88; http://spuddb.uga.edu/data/), "Solyc" corresponds with the tomato genome (pangenome of S. lycopersicum; Zhou et al., 2022), "SMEL4.1" corresponds with the aubergine genome (S. melongena; https://solgenomics.net/ftp/g…
OG0000000:	C88_C01H1G002940.1	C88_C01H1G023390.1	C88_C01H1G035160.1	C88_C01H4G177210.1	C88_C02H2G033120.1	C88_C02H2G035870.1	C88_C03H2G053430.1	C88_C04H1G010920.1	C88_C04H1G010980.1	C88_C04H1G014240.1	C88_C04H2G050310.1	C88_C04H4G114540.1	C88_C05H4G093640.1	C88_C06H4G130390.1	C88_C06H4G130390.2	C88_C08H1G009690.2	C88_C09H1G004230.1	C88_C11H3G065060.1	PRAM_134614.1.p1	SMEL4.1_00g000660.1	SMEL4.1_00g000790.1	SMEL4.1_00g001190.1	SMEL4.1_00g001210.1	SMEL4.1_00g001590.1	SMEL4.1_00g002000.1	SMEL4.1_00g002230.1	SMEL4.1_00g002430.1	SMEL4.1_00g002640.1	SMEL4.1_00g002840.1	SMEL4.1_00g003070.1	SMEL4.1_00g005060.1	SMEL4.1_00g005310.1	SMEL4.1_00g005440.1	SMEL4.1_00g005510.1	SMEL4.1_00g005550.1	SMEL4.1_00g005580.1	SMEL4.1_00g006160.1	SMEL4.1_00g007950.1	SMEL4.1_00g008130.1	SMEL4.1_00g008920.1	SMEL4.1_00g009110.1	SMEL4.1_00g009510.1	SMEL4.1_00g009650.1	SMEL4.1_00g010300.1	SMEL4.1_00g010540.1	SMEL4.1_00g010940.1	SMEL4.1_00g011110.1	SMEL4.1_00g011260.1	SMEL4.1_00g011270.1
OG0000001:	C88_C00H1G000710.1	C88_C00H1G000720.1	C88_C00H1G001480.1	C88_C00H1G002180.1	C88_C00H1G002630.1	C88_C00H1G002640.1	C88_C00H1G003820.1	C88_C00H1G004270.1	C88_C00H1G004280.1	C88_C00H1G004700.1	C88_C00H1G005840.1	C88_C00H1G005910.1	C88_C00H1G026120.1	C88_C00H2G036490.1	C88_C00H2G077700.1	C88_C00H3G038860.1	C88_C00H3G038930.1	C88_C00H3G041140.1	C88_C00H3G043180.1	C88_C00H3G044950.1	C88_C00H3G045430.1	C88_C00H3G045440.1	C88_C00H3G045950.1	C88_C00H3G047440.1	C88_C00H3G049560.1	C88_C00H4G058260.1	C88_C00H4G074530.1	C88_C00H4G075700.1	C88_C00H4G076860.1	C88_C01H1G006490.1	C88_C01H1G008900.1	C88_C01H1G011710.1	C88_C01H1G012110.1	C88_C01H1G014660.1	C88_C01H1G014680.1	C88_C01H1G014720.1	C88_C01H1G014730.1	C88_C01H1G014810.1	C88_C01H1G014820.1	C88_C01H1G015310.1	C88_C01H1G015320.1	C88_C01H1G015330.1	C88_C01H1G015340.1	C88_C01H1G015890.1	C88_C01H1G017220.1	C88_C01H1G017490.1	C88_C01H2G052320.1	C88_C01H2G056430.1	C88_C01H2G056630.1
OG0000002:	C88_C00H1G000670.1	C88_C01H1G014010.1	C88_C01H2G059940.1	C88_C01H3G107190.1	C88_C01H4G153010.1	C88_C01H4G154260.1	C88_C01H4G154270.1	C88_C01H4G157130.1	C88_C03H2G043130.1	C88_C04H2G039470.1	C88_C04H2G044540.1	C88_C04H2G067210.1	C88_C04H3G086280.1	C88_C05H2G035020.1	C88_C05H2G037520.1	C88_C05H2G040810.1	C88_C05H2G040820.1	C88_C05H2G040820.2	C88_C05H2G040830.1	C88_C05H2G042100.1	C88_C05H2G042120.1	C88_C05H2G042130.1	C88_C05H3G063520.1	C88_C05H4G089840.1	C88_C06H1G004850.1	C88_C06H1G006690.1	C88_C07H3G064800.1	C88_C07H3G064810.1	C88_C07H3G064820.1	C88_C07H3G064980.1	C88_C07H3G064990.1	C88_C07H3G065010.1	C88_C07H3G065020.1	C88_C08H1G012580.1	C88_C08H2G028980.1	C88_C08H3G059680.1	C88_C08H3G060510.1	C88_C08H4G082960.1	C88_C08H4G086430.1	C88_C08H4G087280.1	C88_C09H2G045640.1	C88_C09H3G073220.1	C88_C09H3G073230.1	C88_C10H2G037360.1	C88_C10H2G037370.1	C88_C10H2G037380.1	C88_C10H3G066590.1	C88_C10H3G066600.1	C88_C10H3G066610.1
OG0000003:	C88_C00H1G010540.1	C88_C00H1G010560.1	C88_C00H1G010580.1	C88_C00H1G010590.1	C88_C00H1G010590.2	C88_C00H1G010600.1	C88_C00H1G010600.2	C88_C00H1G010600.3	C88_C00H1G010610.1	C88_C00H1G010640.1	C88_C00H1G010640.2	C88_C00H1G010660.1	C88_C00H1G010700.1	C88_C00H1G010710.1	C88_C00H1G010720.1	C88_C00H1G010720.2	C88_C00H1G010730.1	C88_C00H1G010730.2	C88_C00H1G010730.3	C88_C00H1G010730.4	C88_C00H1G010740.1	C88_C00H1G010750.1	C88_C00H1G010770.1	C88_C00H1G010770.2	C88_C00H1G010790.1	C88_C03H1G009060.1	C88_C03H1G009070.1	C88_C03H3G079230.1	C88_C03H3G079240.1	C88_C05H1G017680.1	C88_C05H1G017740.1	C88_C05H1G017800.1	C88_C05H1G017820.1	C88_C05H1G017830.1	C88_C05H1G017840.1	C88_C05H1G017860.1	C88_C05H1G017870.1	C88_C05H1G018910.1	C88_C05H1G018910.2	C88_C05H1G018910.3	C88_C05H1G023930.1	C88_C05H1G023950.1	C88_C05H1G023980.1	C88_C05H1G023990.1	C88_C05H1G024010.1	C88_C05H1G024010.2	C88_C05H1G024030.1	C88_C05H1G024030.2	C88_C05H1G024030.3
OG0000004:	C88_C00H1G005880.1	C88_C00H1G005890.1	C88_C00H1G005900.1	C88_C00H3G042670.1	C88_C00H3G056610.1	C88_C00H4G075670.1	C88_C01H1G006350.1	C88_C01H1G015050.1	C88_C01H2G053910.1	C88_C01H2G057670.1	C88_C01H2G058880.1	C88_C01H2G062170.1	C88_C01H2G063520.1	C88_C01H3G106440.1	C88_C01H3G106780.1	C88_C01H3G106790.1	C88_C01H3G108970.1	C88_C01H3G109010.1	C88_C01H3G109020.1	C88_C01H3G109220.1	C88_C01H3G109260.1	C88_C01H3G109280.1	C88_C01H3G109290.1	C88_C01H3G109300.1	C88_C01H3G109310.1	C88_C01H3G109390.1	C88_C01H3G110730.1	C88_C01H4G146700.1	C88_C01H4G150240.1	C88_C01H4G150250.1	C88_C01H4G153300.1	C88_C01H4G153930.1	C88_C01H4G155050.1	C88_C01H4G155060.1	C88_C01H4G155070.1	C88_C01H4G155080.1	C88_C01H4G155090.1	C88_C01H4G155100.1	C88_C01H4G155110.1	C88_C01H4G155600.1	C88_C01H4G156330.1	C88_C01H4G156340.1	C88_C02H3G065840.1	C88_C02H3G067490.1	C88_C02H3G068100.1	C88_C02H3G068120.1	C88_C02H3G068160.1	C88_C02H4G098160.1	C88_C02H4G099830.1
OG0000005:	C88_C00H3G040370.1	C88_C09H1G016830.2	C88_C09H1G016830.3	C88_C10H1G013860.1	C88_C10H1G013860.2	C88_C10H1G013860.3	C88_C10H3G072030.1	C88_C11H1G016730.1	C88_C11H1G016920.1	C88_C11H1G016920.2	C88_C11H1G016920.3	C88_C11H1G016920.4	C88_C11H1G016920.5	C88_C11H1G017480.1	C88_C11H1G018760.1	C88_C11H1G022140.1	C88_C11H1G022140.2	C88_C11H1G022140.3	C88_C11H1G022180.1	C88_C11H1G022190.1	C88_C11H1G022310.1	C88_C11H1G022330.1	C88_C11H1G022330.2	C88_C11H1G022330.3	C88_C11H1G022330.4	C88_C11H1G022330.5	C88_C11H1G022880.1	C88_C11H1G022880.2	C88_C11H1G022920.1	C88_C11H1G022940.1	C88_C11H1G022970.1	C88_C11H1G022970.2	C88_C11H1G023550.1	C88_C11H1G023550.2	C88_C11H1G023550.3	C88_C11H1G023550.4	C88_C11H1G023550.5	C88_C11H1G023570.1	C88_C11H1G023570.2	C88_C11H1G023590.1	C88_C11H1G023590.2	C88_C11H1G023590.3	C88_C11H1G023630.1	C88_C11H1G023660.1	C88_C11H1G023710.1	C88_C11H1G023710.2	C88_C11H1G023710.3	C88_C11H1G023710.4	C88_C11H1G023710.5
OG0000006:	C88_C00H1G005440.1	C88_C00H1G005500.1	C88_C00H2G037960.1	C88_C00H3G042150.1	C88_C00H3G049710.1	C88_C00H4G060750.1	C88_C00H4G075560.1	C88_C00H4G076020.1	C88_C01H1G007690.1	C88_C01H1G014630.1	C88_C01H1G017270.1	C88_C01H1G017280.1	C88_C01H1G017450.1	C88_C01H2G058810.1	C88_C01H2G059590.1	C88_C01H2G061680.1	C88_C01H2G062130.1	C88_C01H2G062280.1	C88_C01H2G063040.1	C88_C01H2G063050.1	C88_C01H2G063150.1	C88_C01H2G063160.1	C88_C01H2G063580.1	C88_C01H2G066790.1	C88_C01H3G101140.1	C88_C01H3G102500.1	C88_C01H3G106300.1	C88_C01H3G107610.1	C88_C01H3G110280.1	C88_C01H3G110880.1	C88_C01H4G148160.1	C88_C01H4G148170.1	C88_C01H4G148660.1	C88_C01H4G148670.1	C88_C01H4G148680.1	C88_C01H4G152210.1	C88_C01H4G152790.1	C88_C01H4G155230.1	C88_C01H4G155540.1	C88_C01H4G155620.1	C88_C01H4G156580.1	C88_C01H4G156690.1	C88_C01H4G156700.1	C88_C01H4G157050.1	C88_C01H4G159840.1	C88_C02H1G009060.1	C88_C02H2G032980.1	C88_C02H2G035020.1	C88_C02H3G066900.1
OG0000007:	C88_C00H2G034560.1	C88_C00H2G034560.2	C88_C00H2G034650.1	C88_C00H3G044360.1	C88_C00H3G044470.1	C88_C00H3G044570.1	C88_C06H1G014460.1	C88_C06H1G014460.2	C88_C06H1G014460.3	C88_C06H1G015750.1	C88_C06H1G015760.1	C88_C06H1G015770.1	C88_C06H1G015780.1	C88_C06H1G015780.2	C88_C06H1G015780.3	C88_C06H1G015810.1	C88_C06H1G015820.1	C88_C06H1G015840.1	C88_C06H1G015860.1	C88_C06H1G015870.1	C88_C06H1G015880.1	C88_C06H1G015900.1	C88_C06H1G015910.1	C88_C06H1G015920.1	C88_C06H1G015930.1	C88_C06H1G015930.2	C88_C06H1G015960.1	C88_C06H1G015970.1	C88_C06H1G015980.1	C88_C06H1G015990.1	C88_C06H1G016000.1	C88_C06H1G016010.1	C88_C06H1G016020.1	C88_C06H1G016030.1	C88_C06H1G016050.1	C88_C06H1G016150.1	C88_C06H1G016160.1	C88_C06H1G016210.1	C88_C06H1G016220.1	C88_C06H1G016250.1	C88_C06H1G016280.1	C88_C06H1G016310.1	C88_C06H1G016350.1	C88_C06H1G016400.1	C88_C06H1G016510.1	C88_C06H1G016570.1	C88_C06H1G016730.1	C88_C06H2G047520.1	C88_C06H2G049070.1
OG0000008:	C88_C01H1G007190.1	C88_C01H1G007190.2	C88_C01H1G007190.3	C88_C01H1G007190.4	C88_C01H1G007190.5	C88_C01H1G018010.1	C88_C01H1G018020.1	C88_C01H1G018030.1	C88_C01H1G020670.1	C88_C01H1G020670.2	C88_C01H1G021010.1	C88_C01H2G054700.1	C88_C01H2G054700.2	C88_C01H2G054700.3	C88_C01H2G065770.1	C88_C01H2G065780.1	C88_C01H2G068830.1	C88_C01H3G101970.1	C88_C01H3G114930.1	C88_C01H4G147660.1	C88_C01H4G153640.1	C88_C01H4G153670.1	C88_C01H4G153680.1	C88_C01H4G159220.1	C88_C01H4G161650.1	C88_C01H4G161870.1	C88_C02H2G032770.1	C88_C05H1G007640.1	C88_C05H1G010200.1	C88_C05H1G014390.1	C88_C05H2G034080.1	C88_C05H2G036440.1	C88_C05H2G036440.2	C88_C05H3G062460.1	C88_C05H3G067150.1	C88_C05H4G088780.1	C88_C05H4G093470.1	C88_C06H1G003310.1	C88_C06H1G003310.2	C88_C06H1G003310.3	C88_C06H1G003310.4	C88_C06H1G003310.5	C88_C06H1G003310.6	C88_C06H1G003310.7	C88_C06H1G003310.8	C88_C06H1G003310.9	C88_C06H1G010500.1	C88_C06H2G037350.1	C88_C06H2G037350.2
OG0000009:	C88_C05H1G012970.1	C88_C05H2G039480.1	C88_C05H3G065500.1	C88_C05H4G091810.1	C88_C10H1G005940.1	C88_C10H1G005940.2	C88_C10H1G005940.3	C88_C10H1G005950.1	C88_C10H1G005950.2	C88_C10H1G005950.3	C88_C10H1G015830.1	C88_C10H1G015830.2	C88_C10H1G015830.3	C88_C10H1G015870.1	C88_C10H1G015930.1	C88_C10H1G018920.1	C88_C10H1G020130.1	C88_C10H1G020130.2	C88_C10H1G020130.3	C88_C10H1G020190.1	C88_C10H1G020200.1	C88_C10H1G020220.1	C88_C10H1G020250.1	C88_C10H1G020330.1	C88_C10H1G020340.1	C88_C10H1G020350.1	C88_C10H1G020360.1	C88_C10H1G020370.1	C88_C10H1G020380.1	C88_C10H1G020740.1	C88_C10H1G020750.1	C88_C10H1G020850.1	C88_C10H1G020850.2	C88_C10H1G020850.3	C88_C10H1G020850.4	C88_C10H1G020900.1	C88_C10H1G020920.1	C88_C10H1G020930.1	C88_C10H1G020930.2	C88_C10H1G020940.1	C88_C10H1G020980.1	C88_C10H1G020990.1	C88_C10H1G020990.2	C88_C10H1G020990.3	C88_C10H1G021000.1	C88_C10H1G021000.2	C88_C10H1G021000.3	C88_C10H1G021000.4	C88_C10H1G021040.1
OG0000010:	C88_C04H1G007100.1	C88_C04H1G007170.1	C88_C04H1G007200.1	C88_C04H1G007230.1	C88_C04H1G007260.1	C88_C04H1G007790.1	C88_C04H1G007810.1	C88_C04H1G007810.2	C88_C04H1G007830.1	C88_C04H1G007860.1	C88_C04H1G008100.1	C88_C04H1G008120.1	C88_C04H1G008130.1	C88_C04H1G008160.1	C88_C04H1G008170.1	C88_C04H1G008190.1	C88_C04H1G008240.1	C88_C04H1G008280.1	C88_C04H1G008290.1	C88_C04H1G008300.1	C88_C04H1G008300.2	C88_C04H1G008320.1	C88_C04H1G008380.1	C88_C04H1G008410.1	C88_C04H1G008450.1	C88_C04H1G008460.1	C88_C04H1G012460.1	C88_C04H2G039430.1	C88_C04H2G041280.1	C88_C04H2G041380.1	C88_C04H2G041410.1	C88_C04H2G041420.1	C88_C04H2G041450.1	C88_C04H2G041480.1	C88_C04H2G041500.1	C88_C04H2G041590.1	C88_C04H2G041630.1	C88_C04H2G041650.1	C88_C04H2G041660.1	C88_C04H2G042120.1	C88_C04H2G042150.1	C88_C04H2G042160.1	C88_C04H2G042180.1	C88_C04H2G042430.1	C88_C04H2G042450.1	C88_C04H2G042460.1	C88_C04H2G042470.1	C88_C04H2G042480.1	C88_C04H2G042500.1
OG0000011:	C88_C01H1G003770.1	C88_C01H1G003770.2	C88_C01H1G003770.3	C88_C01H1G003770.4	C88_C01H1G003770.5	C88_C01H1G003770.6	C88_C01H1G003770.7	C88_C01H2G051360.1	C88_C01H2G051360.10	C88_C01H2G051360.11	C88_C01H2G051360.12	C88_C01H2G051360.13	C88_C01H2G051360.14	C88_C01H2G051360.15	C88_C01H2G051360.16	C88_C01H2G051360.2	C88_C01H2G051360.3	C88_C01H2G051360.4	C88_C01H2G051360.5	C88_C01H2G051360.6	C88_C01H2G051360.7	C88_C01H2G051360.8	C88_C01H2G051360.9	C88_C01H3G098670.1	C88_C01H3G098670.2	C88_C01H3G098670.3	C88_C01H3G098670.4	C88_C01H4G144580.1	C88_C01H4G144580.2	C88_C01H4G144580.3	C88_C01H4G144580.4	C88_C01H4G144580.5	C88_C04H1G000020.1	C88_C04H1G000020.2	C88_C04H1G000020.3	C88_C04H2G033150.1	C88_C04H2G033150.2	C88_C04H2G033150.3	C88_C04H2G033150.4	C88_C04H3G069720.1	C88_C04H3G069720.2	C88_C04H3G069720.3	C88_C04H3G069720.4	C88_C04H4G100150.1	C88_C04H4G100150.2	C88_C04H4G100150.3	C88_C04H4G100150.4	C88_C05H1G008020.1	C88_C05H1G008020.10
OG0000012:	C88_C00H3G043100.1	C88_C00H3G051530.1	C88_C00H4G074560.1	C88_C01H1G005460.1	C88_C01H1G013060.1	C88_C01H1G013350.1	C88_C01H1G016710.1	C88_C01H1G019780.1	C88_C01H1G041310.1	C88_C01H1G042290.1	C88_C01H2G060730.1	C88_C01H2G060780.1	C88_C01H3G110530.1	C88_C01H3G114770.1	C88_C01H4G145850.1	C88_C01H4G153650.1	C88_C01H4G153660.1	C88_C01H4G153880.1	C88_C01H4G155570.1	C88_C01H4G155580.1	C88_C02H1G004100.1	C88_C02H1G016250.1	C88_C02H2G036470.1	C88_C02H2G037070.1	C88_C02H2G038500.1	C88_C02H2G041680.1	C88_C02H4G101260.1	C88_C02H4G101880.1	C88_C02H4G103380.1	C88_C02H4G119980.1	C88_C02H4G120480.1	C88_C02H4G120490.1	C88_C03H1G013990.1	C88_C03H1G014120.1	C88_C03H2G048040.1	C88_C03H2G057660.1	C88_C03H2G057670.1	C88_C03H2G059450.1	C88_C03H3G084340.1	C88_C03H3G084380.1	C88_C03H3G084390.1	C88_C03H3G088210.1	C88_C03H3G092920.1	C88_C03H4G118800.1	C88_C03H4G118930.1	C88_C03H4G132730.1	C88_C04H1G015240.1	C88_C04H1G017610.1	C88_C04H2G053140.1
OG0000013:	C88_C00H1G004680.1	C88_C00H2G035050.1	C88_C00H3G045930.1	C88_C00H3G049830.1	C88_C00H3G049840.1	C88_C01H1G009770.1	C88_C01H1G015090.1	C88_C01H1G017960.1	C88_C01H2G059500.1	C88_C01H2G062570.1	C88_C01H2G063610.1	C88_C01H2G064490.1	C88_C01H3G109430.1	C88_C01H3G109440.1	C88_C01H3G109450.1	C88_C01H3G109480.1	C88_C01H3G109490.1	C88_C01H3G109790.1	C88_C01H3G109910.1	C88_C01H3G109920.1	C88_C01H3G110460.1	C88_C01H4G150410.1	C88_C01H4G150420.1	C88_C01H4G150430.1	C88_C01H4G151930.1	C88_C01H4G155730.1	C88_C01H4G156110.1	C88_C01H4G157090.1	C88_C01H4G157910.1	C88_C01H4G159870.1	C88_C02H1G000220.1	C88_C02H1G000230.1	C88_C02H1G000690.1	C88_C02H2G032890.1	C88_C02H3G065800.1	C88_C02H3G065810.1	C88_C02H4G098120.1	C88_C03H1G006780.1	C88_C03H1G007650.1	C88_C03H2G041830.1	C88_C03H2G042650.1	C88_C03H2G043660.1	C88_C03H2G044580.1	C88_C03H2G046530.1	C88_C03H3G077000.1	C88_C03H3G077850.1	C88_C03H4G112090.1	C88_C03H4G113010.1	C88_C03H4G113880.1
OG0000014:	C88_C05H1G002200.1	C88_C05H1G002200.2	C88_C05H1G002200.3	C88_C05H1G009590.1	C88_C05H1G009590.2	C88_C05H1G009590.3	C88_C05H1G009590.4	C88_C05H1G009590.5	C88_C05H1G009590.6	C88_C05H1G009590.7	C88_C05H1G009590.8	C88_C05H1G009600.1	C88_C05H1G009600.2	C88_C05H1G009600.3	C88_C05H1G009600.4	C88_C05H1G009600.5	C88_C05H1G009600.6	C88_C05H1G009600.7	C88_C05H1G009630.1	C88_C05H1G009630.2	C88_C05H1G009630.3	C88_C05H1G009630.4	C88_C05H1G009640.1	C88_C05H1G009650.1	C88_C05H1G009650.2	C88_C05H1G009650.3	C88_C05H1G009650.4	C88_C05H1G009650.5	C88_C05H1G009650.6	C88_C05H1G009760.1	C88_C05H1G009780.1	C88_C05H1G009790.1	C88_C05H1G009790.2	C88_C05H1G009800.1	C88_C05H1G009950.1	C88_C05H1G009950.2	C88_C05H1G009950.3	C88_C05H1G009950.4	C88_C05H1G009950.5	C88_C05H1G009950.6	C88_C05H1G009950.7	C88_C05H1G009950.8	C88_C05H1G009950.9	C88_C05H2G029070.1	C88_C05H2G029070.2	C88_C05H2G035720.1	C88_C05H2G035740.1	C88_C05H2G035750.1	C88_C05H2G035750.10
OG0000015:	C88_C00H3G046860.1	C88_C00H3G046910.1	C88_C09H1G001400.1	C88_C09H1G001410.1	C88_C09H1G001420.1	C88_C09H1G001450.1	C88_C09H1G001460.1	C88_C09H1G001470.1	C88_C09H1G001480.1	C88_C09H1G001490.1	C88_C09H1G001510.1	C88_C09H1G001530.1	C88_C09H1G001540.1	C88_C09H1G001600.1	C88_C09H1G001610.1	C88_C09H1G001630.1	C88_C09H1G001640.1	C88_C09H1G001650.1	C88_C09H1G001660.1	C88_C09H1G001680.1	C88_C09H1G001690.1	C88_C09H1G001700.1	C88_C09H1G001710.1	C88_C09H1G001720.1	C88_C09H1G001730.1	C88_C09H1G001750.1	C88_C09H1G001760.1	C88_C09H1G001780.1	C88_C09H1G001800.1	C88_C09H1G001810.1	C88_C09H1G001820.1	C88_C09H1G001830.1	C88_C09H1G001840.1	C88_C09H1G002040.1	C88_C09H1G002050.1	C88_C09H1G002060.1	C88_C09H1G002070.1	C88_C09H1G002090.1	C88_C09H1G002100.1	C88_C09H1G002120.1	C88_C09H1G002130.1	C88_C09H1G002140.1	C88_C09H1G002150.1	C88_C09H1G002160.1	C88_C09H1G010580.1	C88_C09H1G010650.1	C88_C09H1G010720.1	C88_C09H2G031480.1	C88_C09H2G031490.1
OG0000016:	C88_C04H2G049900.1	C88_C04H3G083670.1	C88_C04H4G114630.1	C88_C04H4G118150.1	C88_C04H4G118190.1	C88_C05H3G064900.1	C88_C05H4G091210.1	C88_C06H1G015530.1	C88_C06H1G015560.1	C88_C06H2G048850.1	C88_C06H2G048900.1	C88_C08H2G044880.1	C88_C08H2G044890.1	C88_C11H1G001740.1	C88_C11H1G001810.1	C88_C11H1G001820.1	C88_C11H1G001870.1	C88_C11H1G001880.1	C88_C11H1G001900.1	C88_C11H1G001920.1	C88_C11H1G001950.1	C88_C11H1G001960.1	C88_C11H1G001970.1	C88_C11H1G002060.1	C88_C11H1G002070.1	C88_C11H1G002070.2	C88_C11H1G002110.1	C88_C11H1G002150.1	C88_C11H1G002190.1	C88_C11H1G002200.1	C88_C11H1G002210.1	C88_C11H1G002230.1	C88_C11H1G002240.1	C88_C11H1G002270.1	C88_C11H1G002280.1	C88_C11H1G002310.1	C88_C11H1G002320.1	C88_C11H1G002340.1	C88_C11H1G002350.1	C88_C11H1G002400.1	C88_C11H1G002420.1	C88_C11H1G002420.2	C88_C11H1G002440.1	C88_C11H1G002540.1	C88_C11H1G002610.1	C88_C11H1G002640.1	C88_C11H1G002670.1	C88_C11H1G002680.1	C88_C11H1G002700.1
OG0000017:	C88_C00H3G055530.1	C88_C00H3G055540.1	C88_C01H1G010890.1	C88_C01H1G010920.1	C88_C01H1G013110.1	C88_C01H2G053560.1	C88_C01H2G055970.1	C88_C01H2G056300.1	C88_C01H2G056310.1	C88_C01H2G056320.1	C88_C01H2G056370.1	C88_C01H2G056480.1	C88_C01H2G056490.1	C88_C01H2G056520.1	C88_C01H2G056530.1	C88_C01H2G057590.1	C88_C01H2G061770.1	C88_C01H2G065560.1	C88_C01H2G068920.1	C88_C01H4G145100.1	C88_C01H4G145190.1	C88_C01H4G146520.1	C88_C01H4G146570.1	C88_C01H4G149770.1	C88_C01H4G150670.1	C88_C01H4G155520.1	C88_C01H4G155550.1	C88_C01H4G155910.1	C88_C01H4G159760.1	C88_C01H4G164830.1	C88_C02H1G000200.1	C88_C02H1G006460.1	C88_C02H2G036550.1	C88_C02H4G101370.1	C88_C03H1G024100.1	C88_C03H2G045980.1	C88_C03H2G046290.1	C88_C03H2G046300.1	C88_C03H4G106700.1	C88_C04H1G002580.1	C88_C04H1G003060.1	C88_C04H1G016650.1	C88_C04H2G045280.1	C88_C04H2G046020.1	C88_C04H2G051740.1	C88_C04H3G086240.1	C88_C04H4G107150.1	C88_C04H4G112630.1	C88_C04H4G117110.1
OG0000018:	C88_C10H1G023110.1	SMEL4.1_00g005320.1	SMEL4.1_00g007330.1	SMEL4.1_01g002000.1	SMEL4.1_01g002310.1	SMEL4.1_01g009770.1	SMEL4.1_01g014350.1	SMEL4.1_01g017630.1	SMEL4.1_01g017860.1	SMEL4.1_01g019770.1	SMEL4.1_01g019800.1	SMEL4.1_01g021890.1	SMEL4.1_01g022150.1	SMEL4.1_01g025910.1	SMEL4.1_01g026790.1	SMEL4.1_01g033270.1	SMEL4.1_01g034600.1	SMEL4.1_01g034710.1	SMEL4.1_01g035250.1	SMEL4.1_02g000630.1	SMEL4.1_02g001140.1	SMEL4.1_02g002790.1	SMEL4.1_02g005800.1	SMEL4.1_02g006740.1	SMEL4.1_02g008420.1	SMEL4.1_02g008430.1	SMEL4.1_02g008920.1	SMEL4.1_02g008990.1	SMEL4.1_02g012210.1	SMEL4.1_02g013770.1	SMEL4.1_02g016280.1	SMEL4.1_02g019040.1	SMEL4.1_02g019160.1	SMEL4.1_02g023290.1	SMEL4.1_02g027750.1	SMEL4.1_02g027920.1	SMEL4.1_02g029620.1	SMEL4.1_03g002400.1	SMEL4.1_03g003520.1	SMEL4.1_03g003550.1	SMEL4.1_03g006670.1	SMEL4.1_03g007690.1	SMEL4.1_03g008420.1	SMEL4.1_03g014510.1	SMEL4.1_03g021300.1	SMEL4.1_03g022620.1	SMEL4.1_03g022630.1	SMEL4.1_03g024270.1	SMEL4.1_03g026000.1
OG0000019:	C88_C06H1G010140.1	C88_C06H2G043650.1	C88_C06H3G075910.1	C88_C06H3G075910.2	C88_C06H4G108880.1	SMEL4.1_01g012000.1	SMEL4.1_01g012010.1	SMEL4.1_01g013990.1	SMEL4.1_01g016410.1	SMEL4.1_01g017010.1	SMEL4.1_01g017950.1	SMEL4.1_01g020820.1	SMEL4.1_01g021420.1	SMEL4.1_01g022480.1	SMEL4.1_01g022490.1	SMEL4.1_01g025140.1	SMEL4.1_01g025160.1	SMEL4.1_01g025250.1	SMEL4.1_01g025260.1	SMEL4.1_01g025280.1	SMEL4.1_01g027420.1	SMEL4.1_01g027530.1	SMEL4.1_01g027960.1	SMEL4.1_01g035890.1	SMEL4.1_01g036520.1	SMEL4.1_01g037220.1	SMEL4.1_01g037640.1	SMEL4.1_02g001880.1	SMEL4.1_02g002000.1	SMEL4.1_02g002870.1	SMEL4.1_02g003200.1	SMEL4.1_02g003670.1	SMEL4.1_02g007830.1	SMEL4.1_02g009600.1	SMEL4.1_02g010860.1	SMEL4.1_02g012270.1	SMEL4.1_02g012280.1	SMEL4.1_02g012420.1	SMEL4.1_02g013250.1	SMEL4.1_02g015360.1	SMEL4.1_02g016350.1	SMEL4.1_02g016580.1	SMEL4.1_02g016730.1	SMEL4.1_02g030020.1	SMEL4.1_02g030980.1	SMEL4.1_03g005410.1	SMEL4.1_03g008550.1	SMEL4.1_03g009620.1	SMEL4.1_03g015180.1
OG0000020:	C88_C00H1G020600.1	C88_C00H1G020660.1	C88_C00H3G055030.1	C88_C00H3G055030.2	C88_C00H3G055090.1	C88_C02H1G002120.1	C88_C02H2G034180.1	C88_C02H2G034200.1	C88_C02H3G066700.1	C88_C02H4G099030.1	C88_C08H1G017080.1	C88_C08H1G017110.1	C88_C08H1G017130.1	C88_C08H1G017540.1	C88_C08H1G017550.1	C88_C08H1G017560.1	C88_C08H1G017590.1	C88_C08H2G043630.1	C88_C08H2G043650.1	C88_C08H2G043680.1	C88_C08H2G043690.1	C88_C08H2G043690.2	C88_C08H2G043750.1	C88_C08H2G043900.1	C88_C08H2G044150.1	C88_C08H2G044170.1	C88_C08H2G044180.1	C88_C08H2G044210.1	C88_C08H2G044240.1	C88_C08H2G044260.1	C88_C08H2G044270.1	C88_C08H2G044290.1	C88_C08H2G044310.1	C88_C08H2G044320.1	C88_C08H2G044330.1	C88_C08H2G044380.1	C88_C08H2G044390.1	C88_C08H2G044400.1	C88_C08H2G044420.1	C88_C08H2G044430.1	C88_C08H2G044430.2	C88_C08H2G044450.1	C88_C08H2G044470.1	C88_C08H2G044480.1	C88_C08H2G044500.1	C88_C08H2G044520.1	C88_C08H2G044520.2	C88_C08H3G068080.1	C88_C08H3G069730.1
OG0000021:	C88_C01H1G009310.1	C88_C01H1G009400.1	C88_C01H1G009410.1	C88_C01H3G099330.1	C88_C01H3G105330.1	C88_C05H1G015930.1	C88_C05H1G015940.1	C88_C05H1G015950.1	C88_C07H2G036640.1	C88_C07H3G063450.1	C88_C07H3G064950.1	C88_C07H3G064960.1	C88_C08H2G030130.1	C88_C08H2G030140.1	C88_C09H1G014110.1	C88_C09H1G014120.1	C88_C09H2G044010.1	C88_C09H2G044020.1	C88_C09H3G073190.1	C88_C09H3G073200.1	C88_C09H4G102550.1	C88_C09H4G102560.1	C88_C09H4G102570.1	C88_C09H4G102580.1	C88_C12H2G050000.1	SMEL4.1_00g002770.1	SMEL4.1_00g005130.1	SMEL4.1_00g008890.1	SMEL4.1_00g009420.1	SMEL4.1_00g012770.1	SMEL4.1_01g010110.1	SMEL4.1_01g018230.1	SMEL4.1_01g018510.1	SMEL4.1_01g025330.1	SMEL4.1_01g028900.1	SMEL4.1_01g031510.1	SMEL4.1_01g036380.1	SMEL4.1_02g001300.1	SMEL4.1_02g001310.1	SMEL4.1_02g003000.1	SMEL4.1_02g007760.1	SMEL4.1_02g009390.1	SMEL4.1_02g009400.1	SMEL4.1_02g010790.1	SMEL4.1_03g006160.1	SMEL4.1_03g006170.1	SMEL4.1_03g014480.1	SMEL4.1_03g014760.1	SMEL4.1_03g016930.1
OG0000022:	C88_C00H1G004590.1	C88_C00H3G045730.1	C88_C01H1G016130.1	C88_C01H2G050310.1	C88_C01H2G069200.1	C88_C01H3G115540.1	C88_C01H4G162260.1	C88_C01H4G163110.1	C88_C02H1G004400.1	C88_C02H1G011270.1	C88_C02H3G076230.1	C88_C02H3G097320.1	C88_C03H1G017780.1	C88_C03H1G017790.1	C88_C03H2G044280.1	C88_C03H2G050940.1	C88_C03H2G063690.1	C88_C03H4G114430.1	C88_C03H4G139610.1	C88_C04H1G007660.1	C88_C04H1G007670.1	C88_C04H1G009530.1	C88_C04H1G014450.1	C88_C04H1G014460.1	C88_C04H2G043870.1	C88_C04H2G043880.1	C88_C04H3G078710.1	C88_C04H4G109610.1	C88_C04H4G114740.1	C88_C04H4G116540.1	C88_C06H1G009460.1	C88_C06H2G038520.2	C88_C06H2G038530.1	C88_C07H1G013880.1	C88_C07H2G034040.1	C88_C07H3G067800.1	C88_C07H3G072190.1	C88_C07H4G085310.1	C88_C08H1G002170.1	C88_C08H1G004620.1	C88_C08H2G029880.1	C88_C08H2G039520.1	C88_C08H3G057040.1	C88_C08H3G057310.1	C88_C08H3G058750.1	C88_C08H3G071200.1	C88_C08H4G083840.1	C88_C08H4G084080.1	C88_C08H4G085470.1
OG0000023:	C88_C00H3G039560.1	C88_C00H3G039570.1	C88_C00H4G073110.1	C88_C00H4G073120.1	C88_C01H1G007940.1	C88_C01H1G008780.1	C88_C01H1G008880.1	C88_C01H1G008910.1	C88_C01H1G008920.1	C88_C01H1G008930.1	C88_C01H1G008960.1	C88_C01H1G008970.1	C88_C01H1G008980.1	C88_C01H1G009300.1	C88_C01H1G009460.1	C88_C01H1G009470.1	C88_C01H1G009510.1	C88_C01H1G009520.1	C88_C01H2G055460.1	C88_C01H2G056240.1	C88_C01H2G056250.1	C88_C01H2G056260.1	C88_C01H2G056270.1	C88_C01H2G056280.1	C88_C01H2G056290.1	C88_C01H2G056610.1	C88_C01H2G056640.1	C88_C01H2G056650.1	C88_C01H2G056660.1	C88_C01H2G056690.1	C88_C01H2G056700.1	C88_C01H2G057000.1	C88_C01H2G057010.1	C88_C01H2G057050.1	C88_C01H2G057060.1	C88_C01H2G057070.1	C88_C01H2G057080.1	C88_C01H2G057090.1	C88_C01H2G057100.1	C88_C01H2G057110.1	C88_C01H2G057120.1	C88_C01H2G057130.1	C88_C01H2G058230.1	C88_C01H2G058240.1	C88_C01H3G102750.1	C88_C01H3G103810.1	C88_C01H3G103900.1	C88_C01H3G103910.1	C88_C01H3G104060.1
OG0000024:	C88_C00H1G002580.1	C88_C00H1G005360.1	C88_C00H1G005390.1	C88_C00H2G026720.1	C88_C00H2G026840.1	C88_C00H2G034950.1	C88_C00H2G077970.1	C88_C00H3G047120.1	C88_C00H3G055380.1	C88_C00H3G056310.1	C88_C00H3G056350.1	C88_C00H4G072460.1	C88_C00H4G077340.1	C88_C00H4G077360.1	C88_C01H1G023280.1	C88_C01H1G025610.1	C88_C01H1G032040.1	C88_C01H1G041590.1	C88_C01H2G048240.1	C88_C01H2G061080.1	C88_C01H2G065310.1	C88_C01H2G073550.1	C88_C01H3G095890.1	C88_C01H3G104530.1	C88_C01H4G166900.1	C88_C01H4G170260.1	C88_C01H4G170260.2	C88_C01H4G170260.3	C88_C01H4G185440.3	C88_C02H1G018670.1	C88_C02H2G035210.1	C88_C02H2G036800.1	C88_C02H2G042020.1	C88_C02H2G044140.1	C88_C02H2G047400.1	C88_C02H2G047400.2	C88_C02H2G051270.1	C88_C02H3G071350.1	C88_C02H3G071360.1	C88_C02H3G079830.1	C88_C02H4G101590.1	C88_C03H1G007770.1	C88_C03H1G022550.1	C88_C03H1G025230.1	C88_C03H2G042160.1	C88_C03H3G077340.1	C88_C03H3G077970.1	C88_C03H3G085590.1	C88_C03H4G112440.1
OG0000025:	C88_C00H3G043940.1	C88_C01H1G006670.1	C88_C01H1G006680.1	C88_C01H1G006690.1	C88_C01H1G016860.1	C88_C01H1G019280.1	C88_C01H1G019290.1	C88_C01H2G054200.1	C88_C01H2G054210.1	C88_C01H2G054220.1	C88_C01H3G101480.1	C88_C01H3G101490.1	C88_C01H3G101500.1	C88_C01H3G105020.1	C88_C01H3G105030.1	C88_C01H3G134980.1	C88_C01H4G155370.1	C88_C01H4G155380.1	C88_C01H4G163170.1	C88_C02H1G003570.1	C88_C02H1G003580.1	C88_C02H1G006130.1	C88_C02H2G034590.1	C88_C02H2G062470.1	C88_C02H2G062480.1	C88_C02H2G062490.1	C88_C02H3G094840.1	C88_C02H3G094850.1	C88_C02H3G094860.1	C88_C02H4G113730.1	C88_C02H4G113740.1	C88_C03H1G017560.1	C88_C03H2G056000.1	C88_C03H2G056010.1	C88_C03H3G087860.1	C88_C04H1G003080.1	C88_C04H1G019310.1	C88_C04H1G019320.1	C88_C04H2G037010.1	C88_C04H2G037020.1	C88_C04H4G103520.1	C88_C04H4G103530.1	C88_C05H1G013310.1	C88_C05H3G061570.1	C88_C05H3G061580.1	C88_C05H3G065830.1	C88_C05H3G065840.1	C88_C05H4G087930.1	C88_C05H4G087940.1
OG0000026:	C88_C11H1G022850.1	C88_C11H1G023680.1	C88_C11H1G024140.1	C88_C11H1G024530.1	C88_C11H2G044770.1	C88_C11H2G047980.1	C88_C11H2G047980.2	C88_C11H2G048410.3	C88_C11H2G048410.4	C88_C11H2G048480.1	C88_C11H2G048480.2	C88_C11H2G048500.1	C88_C11H3G073180.1	C88_C11H3G073190.1	C88_C11H3G073310.1	C88_C11H3G073310.2	C88_C11H3G073370.1	C88_C11H3G073370.2	C88_C11H3G073370.3	C88_C11H3G073370.4	C88_C11H3G073440.1	C88_C11H3G073990.2	C88_C11H3G074540.1	C88_C11H3G074560.1	C88_C11H4G096920.1	C88_C11H4G097590.1	C88_C11H4G097660.1	C88_C11H4G098150.1	C88_C11H4G098160.1	SMEL4.1_01g034310.1	SMEL4.1_01g035130.1	SMEL4.1_02g004900.1	SMEL4.1_02g004910.1	SMEL4.1_02g004920.1	SMEL4.1_02g004930.1	SMEL4.1_02g004940.1	SMEL4.1_03g008170.1	SMEL4.1_03g008180.1	SMEL4.1_06g012440.1	SMEL4.1_08g008690.1	SMEL4.1_10g011270.1	SMEL4.1_10g011280.1	SMEL4.1_11g010080.1	SMEL4.1_12g009870.1	SMEL4.1_12g009950.1	SMEL4.1_12g012040.1	SMEL4.1_12g012050.1	SMEL4.1_12g012060.1	SMEL4.1_12g012100.1
OG0000027:	C88_C01H1G009370.1	C88_C01H3G109370.1	C88_C01H4G150540.1	C88_C02H1G000020.1	C88_C04H2G047260.1	C88_C08H3G060910.1	C88_C08H4G087690.1	C88_C10H2G037330.1	C88_C10H2G037340.1	C88_C10H3G066560.1	C88_C10H3G066570.1	C88_C10H4G095370.1	C88_C10H4G095380.1	SMEL4.1_00g000350.1	SMEL4.1_00g004340.1	SMEL4.1_00g004720.1	SMEL4.1_00g004730.1	SMEL4.1_00g010180.1	SMEL4.1_01g029560.1	SMEL4.1_02g002550.1	SMEL4.1_02g002800.1	SMEL4.1_03g012580.1	SMEL4.1_03g012600.1	SMEL4.1_03g012630.1	SMEL4.1_03g012640.1	SMEL4.1_04g007790.1	SMEL4.1_04g008130.1	SMEL4.1_04g008140.1	SMEL4.1_04g008350.1	SMEL4.1_04g008360.1	SMEL4.1_04g008680.1	SMEL4.1_04g009390.1	SMEL4.1_05g009210.1	SMEL4.1_05g009220.1	SMEL4.1_05g013980.1	SMEL4.1_05g013990.1	SMEL4.1_05g014850.1	SMEL4.1_05g014860.1	SMEL4.1_06g006030.1	SMEL4.1_06g006880.1	SMEL4.1_06g014230.1	SMEL4.1_06g026360.1	SMEL4.1_06g026370.1	SMEL4.1_07g014480.1	SMEL4.1_08g000590.1	SMEL4.1_08g005480.1	SMEL4.1_08g006070.1	SMEL4.1_08g006080.1	SMEL4.1_08g006280.1
OG0000028:	C88_C03H1G032590.1	C88_C03H1G032590.2	C88_C03H1G032590.3	C88_C03H1G032590.4	C88_C03H1G032590.5	C88_C03H1G032590.6	C88_C03H1G032590.7	C88_C03H1G032590.8	C88_C03H2G067340.1	C88_C03H2G067340.2	C88_C03H2G067340.3	C88_C03H2G067340.4	C88_C03H2G067340.5	C88_C03H2G067340.6	C88_C03H3G102960.1	C88_C03H3G102960.2	C88_C03H3G102960.3	C88_C03H3G102960.4	C88_C03H3G102960.5	C88_C03H3G102960.6	C88_C03H3G102960.7	C88_C03H4G137450.1	C88_C03H4G137450.10	C88_C03H4G137450.11	C88_C03H4G137450.12	C88_C03H4G137450.13	C88_C03H4G137450.14	C88_C03H4G137450.15	C88_C03H4G137450.16	C88_C03H4G137450.17	C88_C03H4G137450.18	C88_C03H4G137450.19	C88_C03H4G137450.2	C88_C03H4G137450.20	C88_C03H4G137450.21	C88_C03H4G137450.3	C88_C03H4G137450.4	C88_C03H4G137450.5	C88_C03H4G137450.6	C88_C03H4G137450.7	C88_C03H4G137450.8	C88_C03H4G137450.9	C88_C12H1G010190.1	C88_C12H1G010190.10	C88_C12H1G010190.2	C88_C12H1G010190.3	C88_C12H1G010190.4	C88_C12H1G010190.5	C88_C12H1G010190.6
OG0000029:	C88_C00H3G049570.1	C88_C04H1G010850.1	C88_C04H1G011860.1	C88_C04H2G045320.1	C88_C04H2G046440.1	C88_C04H4G110900.1	C88_C04H4G110910.1	C88_C04H4G111860.1	C88_C07H1G009940.1	C88_C07H1G009940.2	C88_C07H2G036740.1	C88_C07H3G063550.1	C88_C07H4G089660.1	C88_C09H1G016480.1	C88_C09H1G019900.1	C88_C09H1G019920.1	C88_C09H2G046440.1	C88_C09H2G049600.1	C88_C09H2G049620.1	C88_C09H3G078210.1	C88_C09H3G078230.1	C88_C09H4G104790.1	C88_C09H4G108000.1	C88_C09H4G108020.1	C88_C10H1G006700.1	C88_C10H1G008690.1	C88_C10H2G035120.1	C88_C10H2G037470.1	C88_C10H3G064540.1	C88_C10H3G066700.1	C88_C10H4G093420.1	C88_C10H4G095510.1	C88_C11H1G000920.1	C88_C11H2G026730.1	C88_C11H3G051910.1	C88_C11H4G076800.1	SMEL4.1_00g004290.1	SMEL4.1_04g006420.1	SMEL4.1_07g012310.1	SP2273_Scf68_g00401.1	SaSP2275_utg1151_g32380.1	SaSP2275_utg227_g22371.1	SaSP2275_utg227_g22374.1	SaSP2275_utg227_g22401.1	SaSP2275_utg3392_g32826.1	SaSP2275_utg50_g05360.1	SaSP2275_utg527_g29961.1	SaSP2275_utg62_g09228.1	SaSP2275_utg751_g31558.1
OG0000030:	C88_C00H2G035670.1	C88_C00H3G038840.1	C88_C00H4G063440.1	C88_C01H1G007990.1	C88_C01H1G020920.1	C88_C01H1G042770.1	C88_C01H2G055500.1	C88_C01H2G064760.1	C88_C01H2G090580.1	C88_C01H3G102790.1	C88_C01H4G148920.1	C88_C01H4G163350.1	C88_C01H4G184550.1	C88_C02H1G009040.1	C88_C02H1G009720.1	C88_C02H2G032870.1	C88_C02H2G042070.1	C88_C02H4G106180.1	C88_C03H1G001320.1	C88_C03H1G007670.1	C88_C03H1G009250.1	C88_C03H1G019710.1	C88_C03H1G023420.1	C88_C03H2G042670.1	C88_C03H2G042710.1	C88_C03H2G049510.1	C88_C03H2G049510.2	C88_C03H2G052610.1	C88_C03H3G077870.1	C88_C03H3G079420.1	C88_C03H3G098170.1	C88_C03H3G098170.10	C88_C03H3G098170.11	C88_C03H3G098170.12	C88_C03H3G098170.13	C88_C03H3G098170.14	C88_C03H3G098170.15	C88_C03H3G098170.16	C88_C03H3G098170.17	C88_C03H3G098170.2	C88_C03H3G098170.3	C88_C03H3G098170.4	C88_C03H3G098170.5	C88_C03H3G098170.6	C88_C03H3G098170.7	C88_C03H3G098170.8	C88_C03H3G098170.9	C88_C03H4G113030.1	C88_C04H1G025740.1
OG0000031:	C88_C01H1G001470.1	C88_C01H1G004110.1	C88_C01H1G004120.1	C88_C01H1G004120.2	C88_C01H1G004140.1	C88_C01H1G004170.1	C88_C01H1G004210.1	C88_C01H1G004220.1	C88_C01H1G004270.1	C88_C01H1G004320.1	C88_C01H1G004320.2	C88_C01H1G004460.1	C88_C01H1G004470.1	C88_C01H1G004490.1	C88_C01H1G004500.1	C88_C01H1G004500.2	C88_C01H1G004500.3	C88_C01H1G004510.1	C88_C01H1G004610.1	C88_C01H1G004630.1	C88_C01H1G004670.1	C88_C01H1G004700.1	C88_C01H1G004720.1	C88_C01H1G004800.1	C88_C01H1G004800.2	C88_C01H1G004820.1	C88_C01H1G004840.1	C88_C01H2G048650.1	C88_C01H2G048730.1	C88_C01H2G051730.1	C88_C01H2G051730.2	C88_C01H2G051820.1	C88_C01H2G051820.2	C88_C01H2G051930.1	C88_C01H3G099040.1	C88_C01H3G099090.1	C88_C01H3G099160.1	C88_C01H3G099170.1	C88_C01H3G099240.1	C88_C01H3G099240.2	C88_C01H3G099410.1	C88_C01H3G099460.1	C88_C01H3G099490.1	C88_C01H3G099500.1	C88_C01H3G099560.1	C88_C01H4G142320.1	C88_C01H4G144980.1	C88_C01H4G145010.1	C88_C01H4G145050.1
OG0000032:	C88_C03H2G039030.3	C88_C09H1G019250.1	C88_C11H4G085540.1	SMEL4.1_00g002290.1	SMEL4.1_00g005330.1	SMEL4.1_01g002980.1	SMEL4.1_01g007650.1	SMEL4.1_01g007660.1	SMEL4.1_01g009580.1	SMEL4.1_01g012840.1	SMEL4.1_01g016620.1	SMEL4.1_01g019420.1	SMEL4.1_01g020580.1	SMEL4.1_01g023950.1	SMEL4.1_01g024070.1	SMEL4.1_01g026210.1	SMEL4.1_01g026330.1	SMEL4.1_01g026440.1	SMEL4.1_01g028920.1	SMEL4.1_01g033850.1	SMEL4.1_01g036700.1	SMEL4.1_01g036740.1	SMEL4.1_02g001090.1	SMEL4.1_02g002640.1	SMEL4.1_02g002900.1	SMEL4.1_02g002930.1	SMEL4.1_02g004680.1	SMEL4.1_02g005200.1	SMEL4.1_02g007400.1	SMEL4.1_02g009570.1	SMEL4.1_02g011900.1	SMEL4.1_02g012070.1	SMEL4.1_02g015490.1	SMEL4.1_02g029360.1	SMEL4.1_03g006710.1	SMEL4.1_03g007670.1	SMEL4.1_03g019840.1	SMEL4.1_03g019910.1	SMEL4.1_03g020190.1	SMEL4.1_03g021290.1	SMEL4.1_03g021550.1	SMEL4.1_03g030130.1	SMEL4.1_03g034270.1	SMEL4.1_04g004040.1	SMEL4.1_04g010290.1	SMEL4.1_04g011270.1	SMEL4.1_04g012890.1	SMEL4.1_04g017500.1	SMEL4.1_04g019770.1
OG0000033:	SMEL4.1_00g009090.1	SMEL4.1_00g009410.1	SMEL4.1_00g012340.1	SMEL4.1_01g009640.1	SMEL4.1_02g005940.1	SMEL4.1_02g008350.1	SMEL4.1_03g005960.1	SMEL4.1_03g011200.1	SMEL4.1_03g012650.1	SMEL4.1_03g012660.1	SMEL4.1_04g000630.1	SMEL4.1_04g000640.1	SMEL4.1_04g007340.1	SMEL4.1_04g015700.1	SMEL4.1_04g021980.1	SMEL4.1_05g011340.1	SMEL4.1_05g011350.1	SMEL4.1_05g011540.1	SMEL4.1_05g011870.1	SMEL4.1_05g011970.1	SMEL4.1_05g011980.1	SMEL4.1_05g014810.1	SMEL4.1_05g014900.1	SMEL4.1_05g019790.1	SMEL4.1_06g000510.1	SMEL4.1_06g004760.1	SMEL4.1_06g004770.1	SMEL4.1_06g008460.1	SMEL4.1_06g017210.1	SMEL4.1_06g021610.1	SMEL4.1_07g002260.1	SMEL4.1_07g003040.1	SMEL4.1_07g009560.1	SMEL4.1_07g009570.1	SMEL4.1_07g013490.1	SMEL4.1_07g013500.1	SMEL4.1_08g000220.1	SMEL4.1_08g006030.1	SMEL4.1_08g006040.1	SMEL4.1_08g006050.1	SMEL4.1_08g006130.1	SMEL4.1_08g006330.1	SMEL4.1_08g006340.1	SMEL4.1_08g006520.1	SMEL4.1_08g006530.1	SMEL4.1_08g006630.1	SMEL4.1_08g006640.1	SMEL4.1_08g006920.1	SMEL4.1_08g007100.1
OG0000034:	C88_C00H2G078330.1	C88_C01H1G017650.1	C88_C01H1G023550.1	C88_C01H2G053140.1	C88_C01H2G060820.1	C88_C01H4G146150.1	C88_C02H2G036300.1	C88_C02H2G041840.1	C88_C03H1G010490.1	C88_C03H3G080640.1	C88_C03H4G114600.1	C88_C04H1G012920.1	C88_C04H1G015690.1	C88_C04H1G018250.1	C88_C04H2G046590.1	C88_C04H4G112100.1	C88_C04H4G115920.1	C88_C04H4G117420.1	C88_C05H2G043330.1	C88_C05H2G043340.1	C88_C06H2G035360.1	C88_C07H2G048270.1	C88_C07H2G048270.2	C88_C07H2G049580.1	C88_C07H3G077860.1	C88_C08H1G020970.1	C88_C08H2G032250.1	C88_C08H2G032980.1	C88_C08H3G058270.1	C88_C08H3G060150.1	C88_C08H4G086910.1	C88_C08H4G086910.2	C88_C09H1G009560.1	C88_C09H3G071360.1	C88_C09H3G073560.1	C88_C09H4G114660.1	C88_C11H1G015780.1	C88_C11H2G042190.1	C88_C11H3G066280.1	C88_C11H4G090730.1	C88_C12H1G009010.1	C88_C12H1G015520.1	C88_C12H1G015560.1	C88_C12H1G015630.1	C88_C12H1G015670.1	C88_C12H2G037750.1	C88_C12H2G046580.1	C88_C12H2G046610.1	C88_C12H2G046680.1
OG0000035:	C88_C04H1G018680.1	C88_C04H1G018700.1	C88_C04H2G054810.1	C88_C04H2G054820.1	C88_C04H2G054840.1	C88_C04H4G118900.1	C88_C04H4G118930.1	C88_C11H1G001130.1	C88_C11H1G001150.1	C88_C11H1G001170.1	C88_C11H1G001200.1	C88_C11H1G001220.1	C88_C11H1G001230.1	C88_C11H1G001250.1	C88_C11H1G001280.1	C88_C11H1G001300.1	C88_C11H1G001310.1	C88_C11H2G026960.1	C88_C11H2G026970.1	C88_C11H2G027010.1	C88_C11H2G027040.1	C88_C11H2G027090.1	C88_C11H2G027100.1	C88_C11H3G052170.1	C88_C11H3G052190.1	C88_C11H3G052210.1	C88_C11H3G052230.1	C88_C11H3G052260.1	C88_C11H3G052280.1	C88_C11H3G052300.1	C88_C11H3G052310.1	C88_C11H3G052340.1	C88_C11H3G052360.1	C88_C11H3G052370.1	C88_C11H4G077040.1	C88_C11H4G077050.1	C88_C11H4G077090.1	C88_C11H4G077110.1	C88_C11H4G077130.1	C88_C11H4G077190.1	C88_C11H4G077210.1	SMEL4.1_00g011440.1	SMEL4.1_05g023110.1	SMEL4.1_11g000110.1	SMEL4.1_11g000130.1	SP2273_Scf51_g00347.1	SP2273_Scf51_g00348.1	SP2273_Scf51_g00349.1	Sd_g11951
OG0000036:	C88_C07H1G019550.1	C88_C07H1G019560.1	C88_C07H1G019570.1	C88_C07H1G019580.1	C88_C07H1G019590.1	C88_C07H1G019600.1	C88_C07H1G019610.1	C88_C07H1G019630.1	C88_C07H1G019670.1	C88_C07H1G019680.1	C88_C07H1G019690.1	C88_C07H1G019700.1	C88_C07H1G019740.1	C88_C07H1G019750.1	C88_C07H1G019770.1	C88_C07H1G019770.2	C88_C07H1G019770.3	C88_C07H1G019770.4	C88_C07H1G019780.1	C88_C07H1G019780.2	C88_C07H1G019790.1	C88_C07H1G019800.1	C88_C07H1G019810.1	C88_C07H1G019820.1	C88_C07H1G019930.1	C88_C07H1G019940.1	C88_C07H1G019950.1	C88_C07H1G019960.1	C88_C07H1G019970.1	C88_C07H1G019980.1	C88_C07H1G019990.1	C88_C07H1G020000.1	C88_C07H1G020010.1	C88_C07H1G020050.1	C88_C07H1G020060.1	C88_C07H1G020070.1	C88_C07H1G020100.1	C88_C07H1G020110.1	C88_C07H1G020140.1	C88_C07H1G020150.1	C88_C07H2G046840.1	C88_C07H2G046850.1	C88_C07H2G046870.1	C88_C07H2G046880.1	C88_C07H2G046890.1	C88_C07H2G046900.1	C88_C07H2G046910.1	C88_C07H2G046930.1	C88_C07H2G046940.1
OG0000037:	C88_C01H2G078240.1	C88_C01H2G078240.10	C88_C01H2G078240.11	C88_C01H2G078240.12	C88_C01H2G078240.13	C88_C01H2G078240.14	C88_C01H2G078240.15	C88_C01H2G078240.16	C88_C01H2G078240.17	C88_C01H2G078240.18	C88_C01H2G078240.19	C88_C01H2G078240.2	C88_C01H2G078240.3	C88_C01H2G078240.4	C88_C01H2G078240.5	C88_C01H2G078240.6	C88_C01H2G078240.7	C88_C01H2G078240.8	C88_C01H2G078240.9	C88_C01H3G124690.1	C88_C01H3G124690.10	C88_C01H3G124690.11	C88_C01H3G124690.12	C88_C01H3G124690.13	C88_C01H3G124690.14	C88_C01H3G124690.15	C88_C01H3G124690.16	C88_C01H3G124690.17	C88_C01H3G124690.18	C88_C01H3G124690.19	C88_C01H3G124690.2	C88_C01H3G124690.20	C88_C01H3G124690.21	C88_C01H3G124690.22	C88_C01H3G124690.23	C88_C01H3G124690.24	C88_C01H3G124690.25	C88_C01H3G124690.26	C88_C01H3G124690.27	C88_C01H3G124690.28	C88_C01H3G124690.29	C88_C01H3G124690.3	C88_C01H3G124690.30	C88_C01H3G124690.31	C88_C01H3G124690.32	C88_C01H3G124690.33	C88_C01H3G124690.34	C88_C01H3G124690.35	C88_C01H3G124690.36
OG0000038:	C88_C00H4G057310.1	C88_C00H4G057320.1	C88_C00H4G057330.1	C88_C00H4G057340.1	C88_C00H4G057410.1	C88_C04H2G046500.1	C88_C09H1G028380.1	C88_C09H1G028380.2	C88_C09H1G028380.3	C88_C09H1G028380.4	C88_C09H1G028380.5	C88_C09H1G028390.1	C88_C09H1G028400.1	C88_C09H1G028420.1	C88_C09H1G028420.2	C88_C09H1G028420.3	C88_C09H1G028440.1	C88_C09H1G028470.1	C88_C09H1G028480.1	C88_C09H1G028490.1	C88_C09H1G028500.1	C88_C09H1G028520.1	C88_C09H1G028530.1	C88_C09H1G028540.1	C88_C09H1G028760.1	C88_C09H1G028760.2	C88_C09H1G028760.3	C88_C09H1G028780.1	C88_C09H1G028790.1	C88_C09H1G028790.2	C88_C09H1G028790.3	C88_C09H1G028790.4	C88_C09H1G028790.5	C88_C09H1G028820.1	C88_C09H1G028820.2	C88_C09H1G028820.3	C88_C09H2G058570.1	C88_C09H2G058570.2	C88_C09H2G058590.1	C88_C09H2G058600.1	C88_C09H2G058600.2	C88_C09H2G058610.1	C88_C09H2G058890.1	C88_C09H2G058910.1	C88_C09H2G058910.2	C88_C09H2G058920.1	C88_C09H2G058930.1	C88_C09H2G058930.2	C88_C09H2G058930.3
OG0000039:	C88_C00H1G003250.1	C88_C00H2G031170.1	C88_C00H4G064500.1	C88_C01H1G012920.1	C88_C01H2G052480.1	C88_C01H2G052490.1	C88_C01H4G150460.1	C88_C02H1G010510.1	C88_C02H1G019010.1	C88_C02H2G036430.1	C88_C02H2G037140.1	C88_C02H2G044030.1	C88_C02H3G069350.1	C88_C02H4G101230.1	C88_C02H4G101950.1	C88_C03H1G002820.1	C88_C03H1G003800.1	C88_C03H1G009710.1	C88_C03H2G038000.1	C88_C03H2G049050.1	C88_C03H3G074140.1	C88_C03H3G079870.1	C88_C03H4G110130.1	C88_C04H1G011480.1	C88_C04H1G012620.1	C88_C04H1G023630.1	C88_C04H1G023640.1	C88_C04H2G060100.1	C88_C04H2G060110.1	C88_C04H3G078130.1	C88_C04H3G079710.1	C88_C04H3G080490.1	C88_C04H3G080720.1	C88_C04H3G080730.1	C88_C04H3G089480.1	C88_C04H4G111620.1	C88_C04H4G111630.1	C88_C05H1G021020.1	C88_C05H1G021030.1	C88_C05H2G047220.1	C88_C05H2G047230.1	C88_C05H3G073360.1	C88_C05H3G073370.1	C88_C05H4G080160.1	C88_C06H1G018480.1	C88_C06H1G018490.1	C88_C06H2G043440.1	C88_C06H2G043830.1	C88_C06H2G052790.1
OG0000040:	C88_C00H3G048600.1	C88_C01H1G010270.1	C88_C01H1G010620.1	C88_C01H1G012030.1	C88_C01H1G014700.1	C88_C01H1G016740.1	C88_C01H1G018940.1	C88_C01H2G066890.1	C88_C01H2G074150.1	C88_C01H3G111570.1	C88_C01H4G145460.1	C88_C01H4G155780.1	C88_C01H4G156250.1	C88_C02H1G001350.1	C88_C02H1G002400.1	C88_C02H1G003480.1	C88_C02H1G005210.1	C88_C02H2G034520.1	C88_C02H2G039800.1	C88_C02H2G046580.1	C88_C02H3G073490.1	C88_C02H4G107790.1	C88_C02H4G109840.1	C88_C03H1G007700.1	C88_C03H1G008420.1	C88_C03H1G019840.1	C88_C03H2G044710.1	C88_C03H3G077900.1	C88_C03H4G114910.1	C88_C04H1G012600.1	C88_C04H1G015930.1	C88_C04H1G030350.1	C88_C04H2G045860.1	C88_C04H2G047950.1	C88_C04H2G048700.1	C88_C04H4G111410.1	C88_C04H4G113860.1	C88_C04H4G116290.1	C88_C04H4G118510.1	C88_C04H4G129910.1	C88_C05H2G044810.1	C88_C06H1G006980.1	C88_C06H1G009640.1	C88_C06H2G037560.1	C88_C06H2G041870.1	C88_C06H3G069990.1	C88_C06H3G073020.1	C88_C06H3G076630.1	C88_C06H4G106290.1
OG0000041:	C88_C00H3G049280.1	C88_C00H3G049330.1	C88_C00H3G049340.1	C88_C06H1G014740.1	C88_C06H1G014760.1	C88_C06H1G014790.1	C88_C06H1G014810.1	C88_C06H1G014840.1	C88_C06H1G014850.1	C88_C06H2G048150.1	C88_C06H2G048180.1	C88_C06H2G048200.1	C88_C06H2G048230.1	C88_C06H2G048260.1	C88_C06H2G048290.1	C88_C06H2G048300.1	C88_C06H3G080160.1	C88_C06H3G080190.1	C88_C06H3G080210.1	C88_C06H3G080230.1	C88_C06H3G080260.1	C88_C06H3G080280.1	C88_C06H3G080290.1	C88_C06H4G113000.1	C88_C06H4G113030.1	C88_C06H4G113050.1	C88_C06H4G113070.1	C88_C06H4G113100.1	C88_C06H4G113130.1	C88_C06H4G113140.1	C88_C09H1G016540.1	C88_C09H1G016650.1	C88_C09H1G016700.1	C88_C09H1G016890.1	C88_C09H2G046500.1	C88_C09H2G046600.1	C88_C09H2G046610.1	C88_C09H2G046660.1	C88_C09H2G046850.1	C88_C09H3G075440.1	C88_C09H3G075590.1	C88_C09H3G075600.1	C88_C09H3G075620.1	C88_C09H3G075660.1	C88_C09H3G075670.1	C88_C09H4G104850.1	C88_C09H4G104940.1	C88_C09H4G105000.1	C88_C09H4G105010.1
OG0000042:	C88_C03H1G008430.1	C88_C03H1G008440.1	C88_C03H2G043550.1	C88_C03H2G043560.1	C88_C03H3G078610.1	C88_C03H3G078620.1	C88_C03H4G113780.1	C88_C03H4G113790.1	C88_C04H1G002960.1	C88_C04H1G002970.1	C88_C04H1G002970.2	C88_C04H1G002970.3	C88_C04H1G002970.4	C88_C04H1G002970.5	C88_C04H1G002980.1	C88_C04H1G002990.1	C88_C04H1G003000.1	C88_C04H1G003000.2	C88_C04H1G003000.3	C88_C04H1G003030.1	C88_C04H1G003040.1	C88_C04H1G003050.1	C88_C04H1G003050.2	C88_C04H1G003050.3	C88_C04H1G016230.1	C88_C04H1G016240.1	C88_C04H1G016410.1	C88_C04H1G016420.1	C88_C04H2G036900.1	C88_C04H2G036910.1	C88_C04H2G036910.2	C88_C04H2G036910.3	C88_C04H2G036940.1	C88_C04H2G036940.2	C88_C04H2G036940.3	C88_C04H2G036940.4	C88_C04H2G036960.1	C88_C04H2G036980.1	C88_C04H3G073190.1	C88_C04H3G073200.1	C88_C04H3G073210.1	C88_C04H3G073210.2	C88_C04H3G073230.1	C88_C04H3G073270.1	C88_C04H3G073270.2	C88_C04H3G073280.1	C88_C04H3G085530.1	C88_C04H4G103310.1	C88_C04H4G103330.1
OG0000043:	SMEL4.1_00g001840.1	SMEL4.1_00g002070.1	SMEL4.1_00g006490.1	SMEL4.1_00g008260.1	SMEL4.1_01g023650.1	SMEL4.1_01g024600.1	SMEL4.1_01g029890.1	SMEL4.1_01g030860.1	SMEL4.1_01g032440.1	SMEL4.1_01g036020.1	SMEL4.1_02g000150.1	SMEL4.1_02g000860.1	SMEL4.1_02g001060.1	SMEL4.1_02g001820.1	SMEL4.1_02g004090.1	SMEL4.1_02g005080.1	SMEL4.1_02g005090.1	SMEL4.1_02g008950.1	SMEL4.1_03g003820.1	SMEL4.1_03g008980.1	SMEL4.1_03g010970.1	SMEL4.1_04g005950.1	SMEL4.1_04g006340.1	SMEL4.1_04g006350.1	SMEL4.1_04g006680.1	SMEL4.1_04g007580.1	SMEL4.1_04g007670.1	SMEL4.1_04g008750.1	SMEL4.1_04g008960.1	SMEL4.1_04g009180.1	SMEL4.1_04g010670.1	SMEL4.1_05g007780.1	SMEL4.1_05g007860.1	SMEL4.1_05g007870.1	SMEL4.1_05g009090.1	SMEL4.1_05g009310.1	SMEL4.1_05g009520.1	SMEL4.1_05g011100.1	SMEL4.1_05g011210.1	SMEL4.1_05g012530.1	SMEL4.1_05g013770.1	SMEL4.1_05g013790.1	SMEL4.1_05g015720.1	SMEL4.1_05g015730.1	SMEL4.1_06g006960.1	SMEL4.1_06g006980.1	SMEL4.1_06g008230.1	SMEL4.1_06g009740.1	SMEL4.1_06g013770.1
OG0000044:	C88_C03H1G019690.1	C88_C03H1G019690.10	C88_C03H1G019690.11	C88_C03H1G019690.12	C88_C03H1G019690.13	C88_C03H1G019690.14	C88_C03H1G019690.15	C88_C03H1G019690.16	C88_C03H1G019690.17	C88_C03H1G019690.18	C88_C03H1G019690.19	C88_C03H1G019690.2	C88_C03H1G019690.20	C88_C03H1G019690.3	C88_C03H1G019690.4	C88_C03H1G019690.5	C88_C03H1G019690.6	C88_C03H1G019690.7	C88_C03H1G019690.8	C88_C03H1G019690.9	C88_C03H2G053800.1	C88_C03H2G053800.10	C88_C03H2G053800.11	C88_C03H2G053800.12	C88_C03H2G053800.13	C88_C03H2G053800.14	C88_C03H2G053800.15	C88_C03H2G053800.16	C88_C03H2G053800.17	C88_C03H2G053800.18	C88_C03H2G053800.19	C88_C03H2G053800.2	C88_C03H2G053800.3	C88_C03H2G053800.4	C88_C03H2G053800.5	C88_C03H2G053800.6	C88_C03H2G053800.7	C88_C03H2G053800.8	C88_C03H2G053800.9	C88_C03H3G090280.1	C88_C03H3G090280.10	C88_C03H3G090280.11	C88_C03H3G090280.12	C88_C03H3G090280.13	C88_C03H3G090280.14	C88_C03H3G090280.15	C88_C03H3G090280.16	C88_C03H3G090280.17	C88_C03H3G090280.18
OG0000045:	C88_C00H3G049050.1	C88_C01H1G009330.1	C88_C01H1G009360.1	C88_C03H2G041060.1	C88_C05H1G015980.1	C88_C05H2G044930.1	C88_C05H4G082330.1	C88_C05H4G085570.1	C88_C07H1G009460.1	C88_C07H3G063470.1	C88_C07H3G064920.1	C88_C07H3G064930.1	C88_C07H4G089140.1	C88_C08H1G012610.1	C88_C08H1G012630.1	C88_C09H1G017190.1	C88_C09H2G047170.1	C88_C09H4G105450.1	C88_C10H1G007280.1	C88_C10H1G018860.1	C88_C10H2G047210.1	SMEL4.1_00g009990.1	SMEL4.1_00g010530.1	SMEL4.1_00g010650.1	SMEL4.1_02g001330.1	SMEL4.1_02g002380.1	SMEL4.1_02g003520.1	SMEL4.1_02g004230.1	SMEL4.1_02g006500.1	SMEL4.1_02g008240.1	SMEL4.1_02g008250.1	SMEL4.1_02g023830.1	SMEL4.1_03g002200.1	SMEL4.1_03g002320.1	SMEL4.1_03g006120.1	SMEL4.1_03g006130.1	SMEL4.1_03g006450.1	SMEL4.1_04g011730.1	SMEL4.1_05g000170.1	SMEL4.1_05g011460.1	SMEL4.1_05g011600.1	SMEL4.1_05g011610.1	SMEL4.1_05g011620.1	SMEL4.1_05g015310.1	SMEL4.1_06g007750.1	SMEL4.1_06g007760.1	SMEL4.1_06g014260.1	SMEL4.1_07g003650.1	SMEL4.1_07g008180.1
OG0000046:	C88_C06H1G001960.1	C88_C06H1G001980.1	C88_C06H1G001990.1	C88_C06H2G036000.1	C88_C06H2G036000.2	C88_C06H2G036010.1	C88_C06H2G036010.2	C88_C06H2G036010.3	C88_C06H2G036040.1	C88_C06H2G036040.2	C88_C06H2G036050.1	C88_C06H2G036080.1	C88_C06H3G068450.1	C88_C06H3G068450.2	C88_C06H3G068480.1	C88_C06H3G068480.2	C88_C06H3G068480.3	C88_C06H3G068480.4	C88_C06H3G068480.5	C88_C06H3G068500.1	C88_C06H3G068520.1	C88_C06H3G071020.1	C88_C06H3G071020.2	C88_C06H4G101790.1	C88_C06H4G101790.2	C88_C06H4G101790.3	C88_C06H4G101820.1	C88_C06H4G101820.2	C88_C06H4G101820.3	C88_C06H4G101820.4	C88_C06H4G101860.1	C88_C06H4G101870.1	C88_C06H4G104280.1	SMEL4.1_00g000190.1	SMEL4.1_00g001880.1	SMEL4.1_00g001890.1	SMEL4.1_00g001900.1	SMEL4.1_06g001530.1	SMEL4.1_06g001540.1	SMEL4.1_06g001550.1	SMEL4.1_06g001660.1	SMEL4.1_06g001670.1	SMEL4.1_06g002140.1	SMEL4.1_06g002150.1	SMEL4.1_06g002250.1	SMEL4.1_06g002260.1	SMEL4.1_06g002270.1	SMEL4.1_06g002560.1	SMEL4.1_06g002570.1
OG0000047:	C88_C02H4G110450.2	C88_C06H1G001670.1	C88_C07H3G075980.3	C88_C08H2G031820.1	C88_C08H2G031830.1	C88_C08H2G031950.1	SMEL4.1_00g000890.1	SMEL4.1_00g010410.1	SMEL4.1_01g008200.1	SMEL4.1_01g011240.1	SMEL4.1_01g015710.1	SMEL4.1_01g022890.1	SMEL4.1_01g023270.1	SMEL4.1_01g032640.1	SMEL4.1_01g033400.1	SMEL4.1_01g034990.1	SMEL4.1_02g010310.1	SMEL4.1_02g012810.1	SMEL4.1_02g018220.1	SMEL4.1_02g020460.1	SMEL4.1_02g026260.1	SMEL4.1_02g027260.1	SMEL4.1_02g028850.1	SMEL4.1_03g004700.1	SMEL4.1_03g009590.1	SMEL4.1_03g012530.1	SMEL4.1_03g015320.1	SMEL4.1_03g016160.1	SMEL4.1_03g016720.1	SMEL4.1_03g016730.1	SMEL4.1_03g017100.1	SMEL4.1_03g029130.1	SMEL4.1_03g031920.1	SMEL4.1_03g032010.1	SMEL4.1_04g005870.1	SMEL4.1_04g010410.1	SMEL4.1_04g014970.1	SMEL4.1_04g015740.1	SMEL4.1_05g002130.1	SMEL4.1_05g006160.1	SMEL4.1_05g006330.1	SMEL4.1_05g013670.1	SMEL4.1_05g014130.1	SMEL4.1_05g016150.1	SMEL4.1_05g021260.1	SMEL4.1_06g008910.1	SMEL4.1_06g010980.1	SMEL4.1_06g011130.1	SMEL4.1_06g011150.1
OG0000048:	C88_C11H1G006280.1	C88_C11H1G006300.1	C88_C11H1G006310.1	C88_C11H1G006320.1	C88_C11H1G006330.1	C88_C11H1G006350.1	C88_C11H1G006370.1	C88_C11H1G006410.1	C88_C11H1G006430.1	C88_C11H1G006460.1	C88_C11H1G006470.1	C88_C11H1G006490.1	C88_C11H1G006510.1	C88_C11H1G006550.1	C88_C11H2G031880.1	C88_C11H2G031890.1	C88_C11H2G031900.1	C88_C11H2G031910.1	C88_C11H2G031920.1	C88_C11H2G031950.1	C88_C11H2G031970.1	C88_C11H2G031990.1	C88_C11H2G032000.1	C88_C11H2G032010.1	C88_C11H2G032080.1	C88_C11H2G032090.1	C88_C11H2G032100.1	C88_C11H2G032120.1	C88_C11H2G032140.1	C88_C11H2G032150.1	C88_C11H2G032170.1	C88_C11H2G032210.1	C88_C11H2G032220.1	C88_C11H2G032250.1	C88_C11H2G032270.1	C88_C11H2G032280.1	C88_C11H2G032290.1	C88_C11H2G032300.1	C88_C11H2G032330.1	C88_C11H3G056200.1	C88_C11H3G056220.1	C88_C11H3G056230.1	C88_C11H3G056240.1	C88_C11H3G056290.1	C88_C11H3G056330.1	C88_C11H3G056350.1	C88_C11H3G056390.1	C88_C11H4G080870.1	C88_C11H4G080900.1
OG0000049:	C88_C00H2G034970.1	C88_C01H1G017920.1	C88_C01H1G023290.1	C88_C01H1G023290.2	C88_C01H1G023300.1	C88_C01H1G023310.1	C88_C01H1G023320.1	C88_C01H2G064960.1	C88_C01H2G065690.1	C88_C01H2G071310.1	C88_C01H2G071320.1	C88_C01H3G112450.1	C88_C01H3G117680.1	C88_C01H3G117690.1	C88_C01H4G158430.1	C88_C01H4G159110.1	C88_C01H4G164530.1	C88_C01H4G164540.1	C88_C04H1G018040.1	C88_C04H2G054020.1	C88_C04H3G087200.1	C88_C04H4G118200.1	C88_C05H1G011380.1	C88_C05H1G011400.1	C88_C05H1G011410.1	C88_C05H2G037510.1	C88_C05H2G037540.1	C88_C05H3G063510.1	C88_C05H3G063540.1	C88_C05H4G089830.1	C88_C05H4G089860.1	C88_C08H1G008590.1	C88_C08H1G011390.1	C88_C08H1G019140.1	C88_C08H1G019140.2	C88_C08H1G019140.3	C88_C08H1G019190.1	C88_C08H2G037080.1	C88_C08H2G046340.1	C88_C08H2G046350.1	C88_C08H3G063380.1	C88_C08H3G072470.1	C88_C08H3G072480.1	C88_C08H3G072510.1	C88_C08H4G090170.1	C88_C08H4G098990.1	C88_C08H4G099000.1	C88_C08H4G099050.1	C88_C12H1G011110.1
OG0000050:	C88_C00H1G004600.1	C88_C00H3G045740.1	C88_C01H1G016140.1	C88_C01H2G050300.1	C88_C01H3G115530.1	C88_C01H4G162250.1	C88_C01H4G163100.1	C88_C02H1G004410.1	C88_C02H1G011280.1	C88_C02H3G076240.1	C88_C02H3G097310.1	C88_C02H4G124690.1	C88_C03H1G017800.1	C88_C03H2G044290.1	C88_C03H2G047810.1	C88_C03H2G050930.1	C88_C03H2G063680.1	C88_C03H4G111400.1	C88_C03H4G114440.1	C88_C04H1G007650.1	C88_C04H3G078700.1	C88_C04H4G114750.1	C88_C06H1G004440.1	C88_C06H4G103700.1	C88_C06H4G104250.1	C88_C07H1G013870.1	C88_C07H2G034030.1	C88_C07H3G067790.1	C88_C07H4G085300.1	C88_C08H1G002180.1	C88_C08H2G028520.1	C88_C08H2G039510.1	C88_C08H3G058760.1	C88_C08H3G071210.1	C88_C08H3G071230.1	C88_C08H4G083830.1	C88_C08H4G085480.1	C88_C09H1G012470.1	C88_C09H2G042170.1	C88_C09H3G071270.1	C88_C09H4G101170.1	C88_C10H1G010390.1	C88_C10H3G078450.1	C88_C11H1G006150.1	C88_C11H2G035230.1	C88_C11H3G069520.1	C88_C11H4G083820.1	C88_C11H4G093440.1	C88_C12H2G047350.1
OG0000051:	C88_C05H1G023470.1	C88_C05H1G023470.2	C88_C05H1G023480.1	C88_C05H1G023480.2	C88_C05H1G023480.3	C88_C05H1G023480.4	C88_C05H1G023490.1	C88_C05H1G023500.1	C88_C05H2G049580.1	C88_C05H2G049590.1	C88_C05H3G075820.1	C88_C05H3G075850.1	C88_C05H3G075860.1	C88_C05H3G075860.2	C88_C05H4G102130.1	C88_C05H4G102140.1	C88_C05H4G102150.1	C88_C05H4G102160.1	C88_C09H1G027540.1	C88_C09H1G027540.2	C88_C09H1G027550.1	C88_C09H2G057600.1	C88_C09H2G057600.2	C88_C09H2G057610.1	C88_C09H3G086130.1	C88_C09H3G086130.2	C88_C09H3G086140.1	C88_C09H4G115330.1	C88_C09H4G115330.2	C88_C09H4G115340.1	C88_C12H1G000450.1	C88_C12H1G000460.1	C88_C12H1G000460.2	C88_C12H1G000460.3	C88_C12H1G002610.1	C88_C12H2G028970.1	C88_C12H2G031200.1	C88_C12H3G057390.1	C88_C12H3G059540.1	C88_C12H4G085240.1	C88_C12H4G085250.1	C88_C12H4G085250.2	C88_C12H4G085250.3	C88_C12H4G085250.4	C88_C12H4G085250.5	C88_C12H4G087850.1	SaSP2275_utg143_g16011.1	SaSP2275_utg143_g16011.2	SaSP2275_utg143_g16011.3
OG0000052:	C88_C04H1G006590.1	C88_C04H1G006600.1	C88_C04H1G006620.1	C88_C04H1G006640.1	C88_C04H1G006650.1	C88_C04H1G006660.1	C88_C04H1G006670.1	C88_C04H1G006680.1	C88_C04H1G006700.1	C88_C04H1G006710.1	C88_C04H1G006720.1	C88_C04H2G040880.1	C88_C04H2G040890.1	C88_C04H2G040920.1	C88_C04H2G040940.1	C88_C04H2G040960.1	C88_C04H2G040980.1	C88_C04H2G040990.1	C88_C04H2G041010.1	C88_C04H2G041020.1	C88_C04H2G041050.1	C88_C04H2G041070.1	C88_C04H2G041080.1	C88_C04H2G041090.1	C88_C04H3G076370.1	C88_C04H3G076380.1	C88_C04H3G076390.1	C88_C04H3G076400.1	C88_C04H3G076410.1	C88_C04H3G076420.1	C88_C04H3G076430.1	C88_C04H3G076440.1	C88_C04H3G076490.1	C88_C04H4G107130.1	C88_C04H4G107140.1	C88_C04H4G107160.1	C88_C04H4G107170.1	C88_C04H4G107180.1	C88_C04H4G107190.1	C88_C04H4G107200.1	C88_C04H4G107210.1	C88_C04H4G107220.1	C88_C04H4G107230.1	C88_C04H4G107240.1	SMEL4.1_11g024630.1	SMEL4.1_11g024640.1	SMEL4.1_11g024650.1	SMEL4.1_11g024660.1	SMEL4.1_11g024670.1
OG0000053:	C88_C10H1G017470.1	C88_C10H1G017490.1	C88_C10H1G017500.1	C88_C10H1G017510.1	C88_C10H1G017520.1	C88_C10H1G017530.1	C88_C10H1G017540.1	C88_C10H1G017540.2	C88_C10H1G017550.1	C88_C10H1G017560.1	C88_C10H1G017570.1	C88_C10H2G046720.1	C88_C10H2G046750.1	C88_C10H2G046770.1	C88_C10H2G046780.1	C88_C10H2G046800.1	C88_C10H2G046810.1	C88_C10H2G046820.1	C88_C10H2G046830.1	C88_C10H2G046840.1	C88_C10H2G046850.1	C88_C10H2G046860.1	C88_C10H3G075790.1	C88_C10H3G075810.1	C88_C10H3G075820.1	C88_C10H3G075840.1	C88_C10H3G075850.1	C88_C10H3G075860.1	C88_C10H3G075870.1	C88_C10H3G075880.1	C88_C10H3G075890.1	C88_C10H3G075900.1	C88_C10H3G075910.1	C88_C10H4G104320.1	C88_C10H4G104340.1	C88_C10H4G104350.1	C88_C10H4G104360.1	C88_C10H4G104370.1	C88_C10H4G104380.1	C88_C10H4G104390.1	C88_C10H4G104400.1	C88_C10H4G104410.1	C88_C10H4G104410.2	C88_C10H4G104420.1	C88_C10H4G104430.1	C88_C10H4G104440.1	SMEL4.1_04g013440.1	SMEL4.1_05g001330.1	SMEL4.1_05g001340.1
OG0000054:	C88_C01H1G005700.1	C88_C01H1G005700.2	C88_C01H1G005700.3	C88_C01H1G005700.4	C88_C01H1G005700.5	C88_C01H1G005700.6	C88_C01H1G005700.7	C88_C01H1G005700.8	C88_C01H1G005700.9	C88_C01H2G053080.1	C88_C01H2G053080.10	C88_C01H2G053080.2	C88_C01H2G053080.3	C88_C01H2G053080.4	C88_C01H2G053080.5	C88_C01H2G053080.6	C88_C01H2G053080.7	C88_C01H2G053080.8	C88_C01H2G053080.9	C88_C01H3G100680.1	C88_C01H3G100680.2	C88_C01H3G100680.3	C88_C01H3G100680.4	C88_C01H3G100680.5	C88_C01H3G100680.6	C88_C01H3G100680.7	C88_C11H1G017350.1	C88_C11H1G017350.10	C88_C11H1G017350.2	C88_C11H1G017350.3	C88_C11H1G017350.4	C88_C11H1G017350.5	C88_C11H1G017350.6	C88_C11H1G017350.7	C88_C11H1G017350.8	C88_C11H1G017350.9	C88_C11H2G043720.1	C88_C11H2G043720.10	C88_C11H2G043720.11	C88_C11H2G043720.12	C88_C11H2G043720.13	C88_C11H2G043720.14	C88_C11H2G043720.15	C88_C11H2G043720.2	C88_C11H2G043720.3	C88_C11H2G043720.4	C88_C11H2G043720.5	C88_C11H2G043720.6	C88_C11H2G043720.7
OG0000055:	C88_C08H1G000220.1	C88_C08H1G000240.1	C88_C08H1G021490.1	C88_C08H1G021500.1	C88_C08H1G021510.1	C88_C08H1G021520.1	C88_C08H1G021530.1	C88_C08H1G021540.1	C88_C08H1G021570.1	C88_C08H1G021570.2	C88_C08H1G021580.1	C88_C08H1G021590.1	C88_C08H1G021620.1	C88_C08H1G021630.1	C88_C08H2G025510.1	C88_C08H2G049050.1	C88_C08H2G049060.1	C88_C08H2G049070.1	C88_C08H2G049080.1	C88_C08H2G049090.1	C88_C08H2G049100.1	C88_C08H2G049110.1	C88_C08H2G049120.1	C88_C08H3G052790.1	C88_C08H3G075220.1	C88_C08H3G075230.1	C88_C08H3G075240.1	C88_C08H3G075250.1	C88_C08H3G075260.1	C88_C08H3G075270.1	C88_C08H3G075280.1	C88_C08H3G075300.1	C88_C08H3G075310.1	C88_C08H3G075320.1	C88_C08H3G075330.1	C88_C08H4G079400.1	C88_C08H4G101530.1	C88_C08H4G101540.1	C88_C08H4G101550.1	C88_C08H4G101560.1	C88_C08H4G101570.1	C88_C08H4G101580.1	C88_C08H4G101590.1	C88_C08H4G101600.1	C88_C08H4G101630.1	C88_C08H4G101640.1	C88_C08H4G101650.1	C88_C08H4G101680.1	C88_C08H4G101690.1
OG0000056:	C88_C04H1G003930.1	C88_C04H1G004000.1	C88_C04H1G004010.1	C88_C04H1G004020.1	C88_C04H1G004030.1	C88_C04H1G004040.1	C88_C04H1G004050.1	C88_C04H2G038360.1	C88_C04H2G038370.1	C88_C04H2G038390.1	C88_C04H2G038400.1	C88_C04H2G038410.1	C88_C04H2G038420.1	C88_C04H2G038430.1	C88_C04H3G074130.1	C88_C04H3G074140.1	C88_C04H3G074150.1	C88_C04H3G074150.2	C88_C04H3G074160.1	C88_C04H3G074170.1	C88_C04H3G074180.1	C88_C04H3G074190.1	C88_C04H3G074190.2	C88_C04H4G104770.1	C88_C04H4G104800.1	C88_C04H4G104810.1	C88_C04H4G104820.1	C88_C04H4G104830.1	C88_C04H4G104840.1	C88_C04H4G104850.1	C88_C04H4G104850.2	SMEL4.1_11g021330.1	SaSP2275_utg139_g15459.1	SaSP2275_utg139_g15459.2	SaSP2275_utg139_g15459.3	SaSP2275_utg139_g15459.4	SaSP2275_utg139_g15460.1	SaSP2275_utg139_g15462.1	SaSP2275_utg139_g15463.1	SaSP2275_utg139_g15463.2	SaSP2275_utg139_g15463.3	SaSP2275_utg139_g15463.4	Sd_g25024	Sd_g25025	Sd_g25027	Sd_g25028	Sd_g5576	Sd_g5577	Sd_g5578
OG0000057:	C88_C00H3G054260.1	C88_C00H3G054270.1	C88_C00H3G054280.1	C88_C01H1G040730.1	C88_C01H1G040750.1	C88_C01H1G040760.1	C88_C01H1G040770.1	C88_C01H1G040780.1	C88_C01H1G040790.1	C88_C01H1G040800.1	C88_C01H1G040810.1	C88_C01H1G040830.1	C88_C01H1G040840.1	C88_C01H1G040850.1	C88_C01H1G040860.1	C88_C01H1G040860.2	C88_C01H1G040860.3	C88_C01H1G040870.1	C88_C01H1G040880.1	C88_C01H2G088760.1	C88_C01H2G088770.1	C88_C01H2G088780.1	C88_C01H2G088790.1	C88_C01H2G088800.1	C88_C01H2G088800.2	C88_C01H2G088810.1	C88_C01H2G088820.1	C88_C01H2G088820.2	C88_C01H3G135000.1	C88_C01H3G135010.1	C88_C01H3G135020.1	C88_C01H3G135030.1	C88_C01H3G135040.1	C88_C01H3G135050.1	C88_C01H3G135050.2	C88_C01H3G135050.3	C88_C01H3G135050.5	C88_C01H3G135050.6	C88_C01H3G135060.1	C88_C01H4G182770.1	C88_C01H4G182780.1	C88_C01H4G182790.1	C88_C01H4G182800.1	C88_C01H4G182810.1	C88_C01H4G182820.1	C88_C03H1G023550.1	C88_C03H1G023550.2	C88_C03H1G023590.1	C88_C03H1G023590.2
OG0000058:	C88_C04H1G001930.1	C88_C04H1G001930.10	C88_C04H1G001930.11	C88_C04H1G001930.12	C88_C04H1G001930.13	C88_C04H1G001930.2	C88_C04H1G001930.3	C88_C04H1G001930.4	C88_C04H1G001930.5	C88_C04H1G001930.6	C88_C04H1G001930.7	C88_C04H1G001930.8	C88_C04H1G001930.9	C88_C04H2G035500.1	C88_C04H2G035500.10	C88_C04H2G035500.11	C88_C04H2G035500.12	C88_C04H2G035500.13	C88_C04H2G035500.14	C88_C04H2G035500.15	C88_C04H2G035500.16	C88_C04H2G035500.17	C88_C04H2G035500.18	C88_C04H2G035500.19	C88_C04H2G035500.2	C88_C04H2G035500.20	C88_C04H2G035500.3	C88_C04H2G035500.4	C88_C04H2G035500.5	C88_C04H2G035500.6	C88_C04H2G035500.7	C88_C04H2G035500.8	C88_C04H2G035500.9	C88_C04H3G072030.1	C88_C04H3G072030.10	C88_C04H3G072030.11	C88_C04H3G072030.12	C88_C04H3G072030.13	C88_C04H3G072030.14	C88_C04H3G072030.15	C88_C04H3G072030.16	C88_C04H3G072030.17	C88_C04H3G072030.18	C88_C04H3G072030.19	C88_C04H3G072030.2	C88_C04H3G072030.20	C88_C04H3G072030.3	C88_C04H3G072030.4	C88_C04H3G072030.5
OG0000059:	C88_C00H4G076330.1	C88_C00H4G076350.1	C88_C00H4G076380.1	C88_C00H4G076390.1	C88_C01H1G012720.1	C88_C01H2G060420.1	C88_C01H3G107810.1	C88_C01H4G153430.1	C88_C08H1G010630.1	C88_C08H2G036450.1	C88_C08H3G062720.1	C88_C08H4G089510.1	C88_C10H1G002550.1	C88_C10H2G031100.1	C88_C10H2G031120.1	C88_C10H2G031140.1	C88_C10H2G031150.1	C88_C10H2G031160.1	C88_C10H2G031170.1	C88_C10H3G060560.1	C88_C10H3G060570.1	C88_C10H3G060600.1	C88_C10H4G089380.1	C88_C10H4G089400.1	C88_C10H4G089420.1	C88_C10H4G089430.1	C88_C10H4G089440.1	C88_C10H4G089450.1	C88_C11H1G018500.1	C88_C11H1G018510.1	C88_C11H1G018520.1	C88_C11H1G018550.1	C88_C11H1G018560.1	C88_C11H1G018570.1	C88_C11H1G018580.1	C88_C11H1G019200.1	C88_C11H1G019220.1	C88_C11H1G019230.1	C88_C11H2G044520.1	C88_C11H2G044540.1	C88_C11H2G044570.1	C88_C11H2G044580.1	C88_C11H2G045160.1	C88_C11H2G045180.1	C88_C11H2G045190.1	C88_C11H3G069210.1	C88_C11H3G069230.1	C88_C11H3G069260.1	C88_C11H3G069270.1
OG0000060:	C88_C02H1G004110.1	C88_C02H2G036540.1	C88_C02H4G101360.1	C88_C06H1G001050.1	C88_C06H1G033670.1	C88_C06H1G033670.2	C88_C06H2G034820.1	C88_C06H2G066490.1	C88_C06H2G066490.2	C88_C06H2G066490.3	C88_C06H2G066490.4	C88_C06H3G067570.1	C88_C06H3G099760.1	C88_C06H3G099760.2	C88_C06H4G100920.1	C88_C06H4G131960.1	C88_C09H1G003580.1	C88_C09H1G003600.1	C88_C09H1G003650.1	C88_C09H2G033100.1	C88_C09H2G033160.1	C88_C09H2G033180.1	C88_C09H2G052210.1	C88_C09H2G052210.2	C88_C09H3G063850.1	C88_C09H3G063930.1	C88_C09H4G092010.1	C88_C09H4G092060.1	C88_C09H4G092080.1	C88_C09H4G110040.1	C88_C10H1G008400.1	C88_C10H1G008410.1	C88_C10H2G037110.1	C88_C10H2G037120.1	C88_C10H3G066320.1	C88_C10H3G066340.1	C88_C10H4G095150.1	C88_C10H4G095170.1	C88_C12H2G033230.1	C88_C12H2G033240.1	C88_C12H2G033240.10	C88_C12H2G033240.11	C88_C12H2G033240.12	C88_C12H2G033240.2	C88_C12H2G033240.3	C88_C12H2G033240.4	C88_C12H2G033240.5	C88_C12H2G033240.6	C88_C12H2G033240.7
OG0000061:	C88_C06H1G005500.1	C88_C06H1G005500.2	C88_C06H1G005500.3	C88_C06H1G005510.1	C88_C06H1G005510.2	C88_C06H1G005580.1	C88_C06H1G005580.2	C88_C06H1G005640.1	C88_C06H1G005640.2	C88_C06H2G039590.1	C88_C06H2G039590.2	C88_C06H2G039600.1	C88_C06H2G039630.1	C88_C06H2G039710.1	C88_C06H2G039710.2	C88_C06H3G072010.1	C88_C06H3G072020.1	C88_C06H3G072070.1	C88_C06H3G072070.2	C88_C06H3G072070.3	C88_C06H3G072070.4	C88_C06H3G072120.1	C88_C06H4G105060.1	C88_C06H4G105060.2	C88_C06H4G105070.1	C88_C06H4G105130.1	C88_C06H4G105130.2	C88_C06H4G105130.3	C88_C06H4G105140.1	C88_C06H4G105140.2	C88_C11H1G021260.1	C88_C11H1G021260.2	C88_C11H1G022100.1	C88_C11H1G022100.2	C88_C11H1G022100.3	C88_C11H2G047060.1	C88_C11H2G047830.1	C88_C11H3G071850.1	C88_C11H3G072640.1	C88_C11H4G095440.1	C88_C11H4G095440.2	C88_C11H4G095440.3	C88_C11H4G096250.1	C88_C11H4G096250.2	C88_C11H4G096250.3	C88_C11H4G096250.4	SMEL4.1_06g005770.1	SMEL4.1_06g005800.1	SMEL4.1_06g005890.1
OG0000062:	C88_C01H1G010290.1	C88_C08H2G039790.1	SMEL4.1_01g013930.1	SMEL4.1_03g012770.1	SMEL4.1_04g012690.1	SMEL4.1_07g013610.1	SMEL4.1_09g006310.1	SMEL4.1_10g008830.1	SMEL4.1_10g009840.1	Sd_g17714.4	Sd_g23029	Sn_g10007.2	Sn_g11074	Sn_g13228	Sn_g1375.1	Sn_g1376	Sn_g13807	Sn_g13808	Sn_g13871	Sn_g13872	Sn_g14696.1	Sn_g14697	Sn_g16292	Sn_g16293.1	Sn_g16294	Sn_g17861.1	Sn_g17862	Sn_g19697	Sn_g19698	Sn_g21508	Sn_g216	Sn_g23079	Sn_g24204.2	Sn_g2660	Sn_g28400	Sn_g2911	Sn_g30993	Sn_g31990	Sn_g31991	Sn_g3305	Sn_g3653.1	Sn_g36597	Sn_g37014	Sn_g37015	Sn_g39027	Sn_g4	Sn_g4314.2	Sn_g464.1	Sn_g465
OG0000063:	C88_C00H1G009470.1	C88_C00H1G009480.1	C88_C01H1G011590.1	C88_C01H1G011600.1	C88_C01H1G011610.1	C88_C01H1G011620.1	C88_C01H1G011640.1	C88_C01H1G011650.1	C88_C01H1G011880.1	C88_C01H1G011890.1	C88_C01H1G011910.1	C88_C01H1G011920.1	C88_C01H2G059180.1	C88_C01H2G059190.1	C88_C01H2G059210.1	C88_C01H2G059220.1	C88_C01H2G059510.1	C88_C01H2G059530.1	C88_C01H2G059550.1	C88_C01H3G106690.1	C88_C01H3G106880.1	C88_C01H3G106890.1	C88_C01H3G106900.1	C88_C01H3G106910.1	C88_C01H4G152290.1	C88_C01H4G152300.1	C88_C01H4G152310.1	C88_C01H4G152320.1	C88_C01H4G152330.1	C88_C01H4G152390.1	C88_C01H4G152540.1	C88_C01H4G152590.1	C88_C05H1G014930.1	C88_C05H1G014940.1	C88_C05H1G014950.1	C88_C05H1G015760.1	C88_C05H1G015770.1	C88_C05H2G036280.1	C88_C05H2G036290.1	C88_C05H2G040360.1	C88_C05H3G062300.1	C88_C05H3G062310.1	C88_C05H3G067530.1	C88_C05H3G067540.1	C88_C05H3G068150.1	C88_C05H4G088620.1	C88_C05H4G088630.1	C88_C05H4G094550.1	C88_C10H1G009870.1
OG0000064:	C88_C00H1G013880.1	C88_C00H1G013920.1	C88_C00H1G013930.1	C88_C00H1G013980.1	C88_C00H1G014040.1	C88_C00H2G027030.1	C88_C00H3G040760.1	C88_C00H3G040790.1	C88_C00H3G040800.1	C88_C00H4G058750.1	C88_C00H4G058810.1	C88_C04H1G001030.1	C88_C04H2G034260.1	C88_C04H3G070740.1	C88_C09H1G018190.1	C88_C09H2G048110.1	C88_C09H3G076640.1	C88_C09H4G106360.1	C88_C12H1G000610.1	C88_C12H1G000630.1	C88_C12H1G000640.1	C88_C12H1G000760.1	C88_C12H1G000790.1	C88_C12H1G011650.1	C88_C12H2G029080.1	C88_C12H2G029100.1	C88_C12H2G029140.1	C88_C12H2G029200.1	C88_C12H2G029240.1	C88_C12H2G029270.1	C88_C12H2G029300.1	C88_C12H2G029350.1	C88_C12H2G040380.1	C88_C12H3G057500.1	C88_C12H3G057520.1	C88_C12H3G057560.1	C88_C12H3G057620.1	C88_C12H3G057660.1	C88_C12H3G057690.1	C88_C12H3G057720.1	C88_C12H3G057770.1	C88_C12H3G068670.1	C88_C12H4G085420.2	C88_C12H4G085470.1	C88_C12H4G085520.1	C88_C12H4G085680.1	C88_C12H4G085700.1	C88_C12H4G085710.1	C88_C12H4G085780.1
OG0000065:	C88_C00H1G010420.1	C88_C03H1G001110.1	C88_C03H1G001110.2	C88_C03H1G001110.3	C88_C03H1G001110.4	C88_C03H1G001110.5	C88_C03H1G001110.6	C88_C03H1G001120.1	C88_C03H1G001130.1	C88_C03H1G001140.1	C88_C03H1G001270.1	C88_C03H1G001270.2	C88_C03H1G001280.1	C88_C03H1G001290.1	C88_C03H1G001340.1	C88_C03H1G001360.1	C88_C03H1G001370.1	C88_C03H1G001370.2	C88_C03H1G001370.3	C88_C03H1G001370.4	C88_C03H1G001370.5	C88_C03H1G001370.6	C88_C03H1G001370.7	C88_C03H1G001370.8	C88_C03H1G001390.1	C88_C03H1G001400.1	C88_C03H1G001410.1	C88_C03H2G036250.1	C88_C03H2G036340.1	C88_C03H2G036350.1	C88_C03H2G036360.1	C88_C03H2G036370.1	C88_C03H2G036380.1	C88_C03H2G036380.2	C88_C03H2G036380.3	C88_C03H2G036390.1	C88_C03H2G036420.1	C88_C03H2G036440.1	C88_C03H2G036460.1	C88_C03H2G036510.1	C88_C03H2G036530.1	C88_C03H2G036530.2	C88_C03H2G036530.3	C88_C03H2G036540.1	C88_C03H2G036550.1	C88_C03H2G036570.1	C88_C03H3G070840.1	C88_C03H3G070840.2	C88_C03H3G070850.1
OG0000066:	C88_C02H1G011180.1	C88_C02H2G043640.1	C88_C02H3G076140.1	C88_C02H4G108510.1	C88_C02H4G108550.1	C88_C02H4G108550.2	C88_C06H1G002960.1	C88_C06H1G003070.1	C88_C06H1G003110.1	C88_C06H1G003120.1	C88_C06H1G003170.1	C88_C06H1G003240.1	C88_C06H1G003260.1	C88_C06H1G003340.1	C88_C06H1G003350.1	C88_C06H1G003360.1	C88_C06H1G003400.1	C88_C06H1G011340.1	C88_C06H2G037150.1	C88_C06H2G037200.1	C88_C06H2G037210.1	C88_C06H2G037230.1	C88_C06H2G037240.1	C88_C06H2G037260.1	C88_C06H2G037270.1	C88_C06H2G037360.1	C88_C06H2G037410.1	C88_C06H2G045010.1	C88_C06H3G069590.1	C88_C06H3G069640.1	C88_C06H3G069650.1	C88_C06H3G069660.1	C88_C06H3G069670.1	C88_C06H3G069690.1	C88_C06H3G069700.1	C88_C06H3G069790.1	C88_C06H3G069840.1	C88_C06H3G076970.1	C88_C06H4G102850.1	C88_C06H4G103000.1	C88_C06H4G103010.1	C88_C06H4G103030.1	C88_C06H4G103120.1	C88_C06H4G103130.1	C88_C06H4G103150.1	C88_C06H4G103160.1	C88_C06H4G103240.1	C88_C06H4G109930.1	SMEL4.1_00g009370.1
OG0000067:	C88_C01H1G021780.1	C88_C01H1G021790.1	C88_C01H2G060400.1	C88_C01H3G107790.1	C88_C01H4G153400.1	C88_C03H2G069310.1	C88_C04H1G008260.1	C88_C04H1G011450.1	C88_C04H2G045160.1	C88_C04H2G045900.1	C88_C04H3G071720.1	C88_C04H4G111590.1	C88_C08H1G008690.1	C88_C08H1G008700.1	C88_C08H2G034810.1	C88_C11H2G048560.1	C88_C12H4G085880.1	SMEL4.1_00g011510.1	Sn_g10535.1	Sn_g10536	Sn_g11032	Sn_g14057	Sn_g14076	Sn_g14077	Sn_g14323	Sn_g14983	Sn_g16105	Sn_g18006	Sn_g18007	Sn_g18012	Sn_g18082	Sn_g22057	Sn_g28405.1	Sn_g31837	Sn_g31842	Sn_g31919	Sn_g31920	Sn_g400	Sn_g7318	Sn_g906	Solyc01T001772.1	Solyc03T000904.1	Solyc03T001469.1	Solyc03T001470.1	Solyc03T001745.1	Solyc04T000984.1	Solyc04T000985.1	Solyc04T001029.1	Solyc05T001365.1
OG0000068:	C88_C01H1G009190.1	C88_C01H2G056900.1	C88_C08H1G020920.1	C88_C08H1G020920.2	C88_C08H1G020920.3	C88_C08H1G020920.4	C88_C08H1G020920.5	C88_C08H1G020940.1	C88_C08H1G020950.1	C88_C08H1G020980.1	C88_C08H1G020990.1	C88_C08H1G021000.1	C88_C08H1G021010.1	C88_C08H1G021020.1	C88_C08H1G021030.1	C88_C08H2G048450.1	C88_C08H2G048460.1	C88_C08H2G048460.2	C88_C08H2G048480.1	C88_C08H2G048500.1	C88_C08H2G048510.1	C88_C08H2G048520.1	C88_C08H2G048530.1	C88_C08H3G074590.1	C88_C08H3G074600.1	C88_C08H3G074610.1	C88_C08H3G074630.1	C88_C08H3G074650.1	C88_C08H3G074660.1	C88_C08H3G074670.1	C88_C08H3G074680.1	C88_C08H4G100910.1	C88_C08H4G100920.1	C88_C08H4G100930.1	C88_C08H4G100940.1	C88_C08H4G100960.1	C88_C08H4G100970.1	C88_C08H4G100980.1	C88_C08H4G100990.1	C88_C08H4G101000.1	SMEL4.1_08g023010.1	SMEL4.1_08g023020.1	SMEL4.1_08g023040.1	SMEL4.1_08g023050.1	SMEL4.1_08g023060.1	SMEL4.1_08g023070.1	SMEL4.1_08g023080.1	SaSP2275_utg36_g02213.1	SaSP2275_utg36_g02213.2
OG0000069:	C88_C00H1G000680.1	C88_C00H1G000680.2	C88_C00H1G000680.3	C88_C01H1G026730.1	C88_C01H1G026730.2	C88_C01H1G026750.1	C88_C01H1G026760.1	C88_C01H1G026770.1	C88_C01H1G026770.2	C88_C01H2G074720.1	C88_C01H2G074740.1	C88_C01H2G074740.2	C88_C01H2G074750.1	C88_C01H2G074750.2	C88_C01H2G074760.1	C88_C01H3G121550.1	C88_C01H3G121610.1	C88_C01H3G121620.1	C88_C01H3G121620.2	C88_C01H3G121630.1	C88_C01H3G121660.1	C88_C01H3G121660.2	C88_C01H4G168070.1	C88_C01H4G168130.1	C88_C01H4G168140.1	C88_C01H4G168160.1	C88_C01H4G168170.1	C88_C02H4G102250.1	C88_C02H4G102250.2	C88_C08H1G008340.1	C88_C08H1G008340.2	C88_C08H1G013020.1	C88_C08H1G013020.2	C88_C08H2G033760.1	C88_C08H3G060500.1	C88_C08H3G060500.2	C88_C08H3G060500.3	C88_C08H4G087270.1	C88_C08H4G087270.2	C88_C12H1G000290.1	C88_C12H2G028870.1	C88_C12H3G057290.1	C88_C12H4G085080.1	SMEL4.1_01g019270.1	SMEL4.1_01g019290.1	SMEL4.1_05g023220.1	SMEL4.1_08g009700.1	SaSP2275_utg127_g14375.1	SaSP2275_utg127_g14375.2
OG0000070:	C88_C05H1G005700.1	C88_C05H1G005740.1	C88_C05H1G005750.1	C88_C05H1G005750.2	C88_C05H1G005760.1	C88_C05H1G005760.2	C88_C05H1G005760.3	C88_C05H1G005760.4	C88_C05H1G005760.5	C88_C05H1G005780.1	C88_C05H1G005780.2	C88_C05H1G005810.1	C88_C05H1G005810.5	C88_C05H1G005810.6	C88_C05H1G005820.1	C88_C05H1G005840.1	C88_C05H1G005850.1	C88_C05H1G005850.2	C88_C05H1G005850.3	C88_C05H1G005890.1	C88_C05H1G005920.1	C88_C05H1G005970.1	C88_C05H1G006000.1	C88_C05H1G006060.1	C88_C05H1G006060.2	C88_C05H1G006110.1	C88_C05H1G006110.10	C88_C05H1G006110.2	C88_C05H1G006110.3	C88_C05H1G006110.4	C88_C05H1G006110.5	C88_C05H1G006110.6	C88_C05H1G006110.7	C88_C05H1G006110.8	C88_C05H1G006110.9	C88_C05H2G032440.1	C88_C05H2G032440.2	C88_C05H2G032440.3	C88_C05H2G032440.4	C88_C05H2G032450.1	C88_C05H2G032450.2	C88_C05H2G032470.1	C88_C05H2G032470.2	C88_C05H2G032470.3	C88_C05H2G032470.4	C88_C05H2G032510.1	C88_C05H2G032510.2	C88_C05H2G032530.1	C88_C05H2G032540.1
OG0000071:	C88_C08H1G002960.1	C88_C08H1G002960.2	C88_C08H1G002960.3	C88_C08H1G002960.4	C88_C08H1G002960.5	C88_C08H1G002960.6	C88_C08H1G002960.7	C88_C08H1G002960.8	C88_C08H1G017000.1	C88_C08H1G017000.10	C88_C08H1G017000.2	C88_C08H1G017000.3	C88_C08H1G017000.4	C88_C08H1G017000.5	C88_C08H1G017000.6	C88_C08H1G017000.7	C88_C08H1G017000.8	C88_C08H1G017000.9	C88_C08H2G028420.1	C88_C08H2G028420.10	C88_C08H2G028420.11	C88_C08H2G028420.2	C88_C08H2G028420.3	C88_C08H2G028420.4	C88_C08H2G028420.5	C88_C08H2G028420.6	C88_C08H2G028420.7	C88_C08H2G028420.8	C88_C08H2G028420.9	C88_C08H2G043550.1	C88_C08H2G043550.2	C88_C08H2G043550.3	C88_C08H2G043550.4	C88_C08H2G043550.5	C88_C08H2G043550.6	C88_C08H2G043550.7	C88_C08H2G043550.8	C88_C08H3G055510.1	C88_C08H3G055510.2	C88_C08H3G055510.3	C88_C08H3G055510.4	C88_C08H3G055510.5	C88_C08H3G055510.6	C88_C08H3G069570.1	C88_C08H3G069570.2	C88_C08H3G069570.3	C88_C08H3G069570.4	C88_C08H3G069570.5	C88_C08H3G069570.6
OG0000072:	C88_C01H1G016050.1	C88_C01H1G016070.1	C88_C01H1G016700.1	C88_C01H1G020360.1	C88_C01H1G020370.1	C88_C01H2G063750.1	C88_C01H2G063800.1	C88_C01H2G068270.1	C88_C01H2G068280.1	C88_C01H2G068320.1	C88_C01H2G068330.1	C88_C01H2G068340.1	C88_C01H3G110780.1	C88_C01H3G110820.1	C88_C01H3G110970.1	C88_C01H3G114540.1	C88_C01H3G114550.1	C88_C01H3G114590.1	C88_C01H3G114610.1	C88_C01H4G157270.1	C88_C01H4G157330.1	C88_C01H4G161360.1	C88_C01H4G161370.1	C88_C07H1G010060.1	C88_C07H1G010070.1	C88_C07H1G010080.1	C88_C07H1G010090.1	C88_C07H1G010100.1	C88_C07H1G010120.1	C88_C07H1G010130.1	C88_C07H1G010150.1	C88_C07H1G010160.1	C88_C07H1G010170.1	C88_C07H2G036870.1	C88_C07H2G036890.1	C88_C07H2G036900.1	C88_C07H2G036920.1	C88_C07H2G036980.1	C88_C07H2G036990.1	C88_C07H2G037030.1	C88_C07H2G037040.1	C88_C07H2G037070.1	C88_C07H2G037080.1	C88_C07H2G037110.1	C88_C07H2G037140.1	C88_C07H2G037150.1	C88_C07H2G037160.1	C88_C07H3G063660.1	C88_C07H3G063690.1
OG0000073:	C88_C05H1G023030.1	C88_C05H1G023030.10	C88_C05H1G023030.2	C88_C05H1G023030.3	C88_C05H1G023030.4	C88_C05H1G023030.5	C88_C05H1G023030.6	C88_C05H1G023030.7	C88_C05H1G023030.8	C88_C05H1G023030.9	C88_C05H2G049150.1	C88_C05H2G049150.10	C88_C05H2G049150.11	C88_C05H2G049150.12	C88_C05H2G049150.13	C88_C05H2G049150.2	C88_C05H2G049150.3	C88_C05H2G049150.4	C88_C05H2G049150.5	C88_C05H2G049150.6	C88_C05H2G049150.7	C88_C05H2G049150.8	C88_C05H2G049150.9	C88_C05H3G075400.1	C88_C05H3G075400.10	C88_C05H3G075400.11	C88_C05H3G075400.2	C88_C05H3G075400.3	C88_C05H3G075400.4	C88_C05H3G075400.5	C88_C05H3G075400.6	C88_C05H3G075400.7	C88_C05H3G075400.8	C88_C05H3G075400.9	C88_C05H4G102580.1	C88_C05H4G102580.2	C88_C12H1G001760.1	C88_C12H1G001760.2	C88_C12H1G001760.3	C88_C12H1G001760.4	C88_C12H1G001760.5	C88_C12H1G001760.6	C88_C12H1G001760.7	C88_C12H1G001760.8	C88_C12H2G030300.1	C88_C12H2G030300.2	C88_C12H2G030300.3	C88_C12H2G030300.4	C88_C12H2G030300.5
OG0000074:	C88_C00H3G051480.1	C88_C01H3G108160.1	C88_C01H3G124490.1	C88_C01H4G163230.1	C88_C01H4G163240.1	C88_C01H4G163250.1	C88_C01H4G171020.1	C88_C01H4G171860.1	C88_C02H1G003600.1	C88_C02H1G006250.1	C88_C02H1G012850.1	C88_C02H4G110290.1	C88_C03H1G019020.1	C88_C03H2G047610.1	C88_C03H4G117520.1	C88_C04H2G050490.1	C88_C04H2G053670.1	C88_C04H3G080460.1	C88_C04H3G087820.1	C88_C04H4G115990.1	C88_C05H1G012910.1	C88_C05H1G020750.1	C88_C05H2G039430.1	C88_C05H3G075830.1	C88_C06H1G011460.1	C88_C06H2G057380.1	C88_C06H3G085750.1	C88_C06H3G090790.1	C88_C06H4G112360.1	C88_C07H1G002640.1	C88_C07H2G029660.1	C88_C07H3G058550.1	C88_C07H3G066820.1	C88_C07H4G093680.1	C88_C08H1G010080.1	C88_C08H1G011520.1	C88_C08H1G013210.1	C88_C08H1G013220.1	C88_C08H1G014910.1	C88_C08H2G028560.1	C88_C08H2G035960.1	C88_C08H3G060180.1	C88_C08H3G063510.1	C88_C08H3G072660.1	C88_C08H4G086940.1	C88_C08H4G090300.1	C88_C09H1G007420.1	C88_C09H2G036940.1	C88_C09H3G073570.1
OG0000075:	C88_C01H2G064450.1	C88_C01H3G111420.1	C88_C01H4G157880.1	C88_C06H1G004520.1	C88_C06H1G004540.1	C88_C06H1G004550.1	C88_C06H1G004560.1	C88_C06H1G004590.1	C88_C06H1G004650.1	C88_C06H1G004700.1	C88_C06H1G004710.1	C88_C06H1G004730.1	C88_C06H1G004750.1	C88_C06H1G005170.1	C88_C06H1G005190.1	C88_C06H1G005200.1	C88_C06H1G005960.1	C88_C06H2G038610.1	C88_C06H2G038670.1	C88_C06H2G038690.1	C88_C06H2G038700.1	C88_C06H2G038730.1	C88_C06H2G038740.1	C88_C06H2G038760.1	C88_C06H2G038770.1	C88_C06H2G038790.1	C88_C06H2G038800.1	C88_C06H2G038830.1	C88_C06H2G038840.1	C88_C06H2G038850.1	C88_C06H2G038870.1	C88_C06H2G038890.1	C88_C06H3G071030.1	C88_C06H3G071050.1	C88_C06H3G071060.1	C88_C06H3G071090.1	C88_C06H3G071100.1	C88_C06H3G071110.1	C88_C06H3G071120.1	C88_C06H3G071150.1	C88_C06H3G071160.1	C88_C06H3G071170.1	C88_C06H3G071180.1	C88_C06H3G071230.1	C88_C06H3G071240.1	C88_C06H3G071260.1	C88_C06H3G071280.1	C88_C06H3G071340.1	C88_C06H3G071700.1
OG0000076:	C88_C03H1G023310.1	C88_C03H1G023320.1	C88_C03H1G023330.1	C88_C03H1G023340.1	C88_C03H1G023350.1	C88_C03H1G023360.1	C88_C03H1G023370.1	C88_C03H1G023380.1	C88_C03H1G023390.1	C88_C03H1G023400.1	C88_C03H2G058390.1	C88_C03H2G058400.1	C88_C03H2G058420.1	C88_C03H2G058430.1	C88_C03H2G058450.1	C88_C03H2G058460.1	C88_C03H2G058470.1	C88_C03H2G058480.1	C88_C03H2G058490.1	C88_C03H2G058500.1	C88_C03H2G058510.1	C88_C03H2G058540.1	C88_C03H3G093590.1	C88_C03H3G093610.1	C88_C03H3G093620.1	C88_C03H3G093630.1	C88_C03H3G093640.1	C88_C03H3G093660.1	C88_C03H3G093680.1	C88_C03H3G093690.1	C88_C03H3G093700.1	C88_C03H3G093710.2	C88_C03H3G093720.1	C88_C03H3G093730.1	C88_C03H3G093740.1	C88_C03H3G093750.2	C88_C03H4G128020.1	C88_C03H4G128030.1	C88_C03H4G128040.1	C88_C03H4G128070.1	C88_C03H4G128080.1	C88_C03H4G128080.2	C88_C03H4G128100.1	C88_C03H4G128110.1	C88_C03H4G128120.1	C88_C03H4G128130.1	C88_C03H4G128140.1	C88_C03H4G128160.1	C88_C03H4G128170.1
OG0000077:	C88_C01H1G031020.1	C88_C01H2G056780.1	C88_C01H2G068180.1	C88_C01H2G068190.1	C88_C01H2G094180.1	C88_C01H3G097710.1	C88_C01H3G125470.1	C88_C01H3G140210.1	C88_C01H4G172950.1	C88_C02H1G004050.1	C88_C02H2G048670.1	C88_C02H3G070500.1	C88_C02H3G081090.1	C88_C03H1G003320.1	C88_C03H1G015910.1	C88_C03H1G017240.1	C88_C03H1G021900.1	C88_C03H1G028030.1	C88_C03H2G038500.1	C88_C03H2G056350.1	C88_C03H3G073670.1	C88_C03H3G087540.1	C88_C03H4G108770.1	C88_C03H4G110610.1	C88_C03H4G118400.1	C88_C03H4G120230.1	C88_C03H4G122080.1	C88_C03H4G137920.1	C88_C04H1G010950.1	C88_C04H2G042820.1	C88_C04H2G052240.1	C88_C04H2G054100.1	C88_C04H3G073160.1	C88_C04H4G103290.1	C88_C04H4G110980.1	C88_C04H4G112610.1	C88_C05H1G007800.1	C88_C05H1G007810.1	C88_C05H1G009470.1	C88_C05H1G011190.1	C88_C05H2G034490.1	C88_C06H2G036240.1	C88_C06H2G037780.1	C88_C06H3G068850.1	C88_C06H3G068890.1	C88_C06H3G070210.1	C88_C06H3G071530.1	C88_C06H4G103630.1	C88_C07H1G004140.1
OG0000078:	C88_C04H2G048100.1	C88_C05H2G040940.1	SaSP2275_utg476_g29668.1	Sd_g1333.1	Sd_g14091	Sd_g15700.2	Sd_g18540	Sd_g22960.1	Sd_g29440.1	Sn_g11526	Sn_g11527	Sn_g11528.1	Sn_g1218	Sn_g12252.1	Sn_g1362.1	Sn_g14175.1	Sn_g14271.1	Sn_g14915	Sn_g16078.1	Sn_g16079	Sn_g16836.3	Sn_g16858.1	Sn_g17103.1	Sn_g17923.1	Sn_g2065.1	Sn_g22304.1	Sn_g23143	Sn_g23857.1	Sn_g24627.1	Sn_g24811.1	Sn_g24825.1	Sn_g24826.1	Sn_g24827.1	Sn_g25166.1	Sn_g26374.1	Sn_g26375.1	Sn_g27580	Sn_g27581.1	Sn_g2949.1	Sn_g30235.1	Sn_g30239.2	Sn_g30242	Sn_g30244.1	Sn_g30906.1	Sn_g30907	Sn_g31361	Sn_g31738	Sn_g31826.1	Sn_g32805.1
OG0000079:	C88_C07H1G012120.1	C88_C07H1G012120.10	C88_C07H1G012120.11	C88_C07H1G012120.12	C88_C07H1G012120.2	C88_C07H1G012120.3	C88_C07H1G012120.4	C88_C07H1G012120.5	C88_C07H1G012120.6	C88_C07H1G012120.7	C88_C07H1G012120.8	C88_C07H1G012120.9	C88_C07H2G039230.1	C88_C07H2G039230.2	C88_C07H2G039230.3	C88_C07H2G039230.4	C88_C07H2G039230.5	C88_C07H2G039230.6	C88_C07H2G039230.7	C88_C07H3G066110.1	C88_C07H3G066110.2	C88_C07H3G066110.3	C88_C07H3G066110.4	C88_C07H3G066110.5	C88_C07H3G066110.6	C88_C07H3G066110.7	C88_C07H3G066110.8	C88_C07H4G092770.1	C88_C07H4G092770.10	C88_C07H4G092770.11	C88_C07H4G092770.2	C88_C07H4G092770.3	C88_C07H4G092770.4	C88_C07H4G092770.5	C88_C07H4G092770.6	C88_C07H4G092770.7	C88_C07H4G092770.8	C88_C07H4G092770.9	C88_C12H1G025540.1	C88_C12H1G025540.2	C88_C12H1G025540.3	C88_C12H1G025540.4	C88_C12H1G025540.5	C88_C12H1G025540.6	C88_C12H1G025540.7	C88_C12H2G053900.1	C88_C12H2G053900.2	C88_C12H2G053900.3	C88_C12H2G053900.4
OG0000080:	C88_C00H1G003240.1	C88_C01H1G012930.1	C88_C01H2G052500.1	C88_C01H2G052510.1	C88_C01H4G150470.1	C88_C02H1G019020.1	C88_C02H2G036440.1	C88_C02H2G037150.1	C88_C02H2G044020.1	C88_C02H4G101240.1	C88_C02H4G101960.1	C88_C03H1G002830.1	C88_C03H1G002840.1	C88_C03H1G003810.1	C88_C03H1G003820.1	C88_C03H1G009700.1	C88_C03H2G049060.1	C88_C03H3G074150.1	C88_C03H3G074160.1	C88_C03H3G079860.1	C88_C03H4G110140.1	C88_C04H1G011460.1	C88_C04H1G011470.1	C88_C04H1G012610.1	C88_C04H3G080480.1	C88_C04H4G111600.1	C88_C04H4G111610.1	C88_C05H4G080170.1	C88_C06H1G018500.1	C88_C06H2G043430.1	C88_C06H2G043840.1	C88_C06H2G062430.1	C88_C06H3G095760.1	C88_C07H2G042690.1	C88_C07H4G092400.1	C88_C07H4G096110.1	C88_C09H1G016410.1	C88_C09H2G046360.1	C88_C09H3G065370.1	C88_C09H3G073480.1	C88_C09H3G073490.1	C88_C09H4G104730.1	C88_C10H1G009170.1	C88_C10H1G010000.1	C88_C10H1G010000.2	C88_C10H1G016230.1	C88_C10H2G037680.1	C88_C10H2G038690.1	C88_C10H2G045100.1
OG0000081:	C88_C09H1G019410.1	C88_C09H1G019410.2	C88_C09H1G019410.3	C88_C09H1G019410.5	C88_C09H1G019410.6	C88_C09H1G019420.1	C88_C09H1G019420.10	C88_C09H1G019420.11	C88_C09H1G019420.12	C88_C09H1G019420.2	C88_C09H1G019420.3	C88_C09H1G019420.4	C88_C09H1G019420.5	C88_C09H1G019420.6	C88_C09H1G019420.7	C88_C09H1G019420.8	C88_C09H1G019420.9	C88_C09H1G019430.1	C88_C09H1G019430.2	C88_C09H1G019430.3	C88_C09H1G019430.4	C88_C09H2G049220.1	C88_C09H2G049220.10	C88_C09H2G049220.2	C88_C09H2G049220.3	C88_C09H2G049220.4	C88_C09H2G049220.5	C88_C09H2G049220.6	C88_C09H2G049220.7	C88_C09H2G049220.8	C88_C09H2G049220.9	C88_C09H2G049230.1	C88_C09H2G049230.2	C88_C09H2G049230.3	C88_C09H2G049240.1	C88_C09H3G077800.1	C88_C09H3G077810.1	C88_C09H3G077820.1	C88_C09H3G077820.2	C88_C09H3G077820.3	C88_C09H3G077820.4	C88_C09H3G077820.5	C88_C09H3G077820.6	C88_C09H3G077830.1	C88_C09H3G077830.2	C88_C09H3G077830.3	C88_C09H3G077830.4	C88_C09H3G077840.1	C88_C09H3G077850.1
OG0000082:	C88_C06H3G071410.1	C88_C06H3G071420.1	C88_C08H1G012490.1	C88_C08H1G012490.2	C88_C08H1G012490.3	C88_C08H1G012490.4	C88_C08H1G012490.5	C88_C08H1G012490.6	C88_C08H2G038070.1	C88_C08H2G038070.2	C88_C08H2G038070.3	C88_C08H2G038070.4	C88_C08H2G038070.5	C88_C08H3G064390.1	C88_C08H3G064390.10	C88_C08H3G064390.11	C88_C08H3G064390.12	C88_C08H3G064390.13	C88_C08H3G064390.14	C88_C08H3G064390.2	C88_C08H3G064390.3	C88_C08H3G064390.4	C88_C08H3G064390.5	C88_C08H3G064390.6	C88_C08H3G064390.7	C88_C08H3G064390.8	C88_C08H3G064390.9	C88_C08H4G091240.1	C88_C08H4G091240.2	C88_C08H4G091240.3	C88_C12H1G004260.1	C88_C12H1G004260.2	C88_C12H1G004260.3	C88_C12H1G004260.4	C88_C12H1G004260.5	C88_C12H1G004260.6	C88_C12H1G004260.7	C88_C12H1G004260.8	C88_C12H1G004260.9	C88_C12H2G032650.1	C88_C12H2G032650.2	C88_C12H2G032650.3	C88_C12H2G032650.4	C88_C12H2G032650.5	C88_C12H2G032650.6	C88_C12H2G032650.7	C88_C12H2G032650.8	C88_C12H3G061110.1	C88_C12H3G061110.2
OG0000083:	C88_C04H1G000330.1	C88_C04H1G000340.1	C88_C04H1G000350.1	C88_C04H1G000370.1	C88_C04H1G000380.1	C88_C04H1G000390.1	C88_C04H1G000400.1	C88_C04H1G000410.1	C88_C04H1G000420.1	C88_C04H2G033460.1	C88_C04H2G033470.1	C88_C04H2G033490.1	C88_C04H2G033500.1	C88_C04H2G033520.1	C88_C04H2G033540.1	C88_C04H2G033540.2	C88_C04H2G033560.1	C88_C04H2G033570.1	C88_C04H2G033640.1	C88_C04H2G033650.1	C88_C04H3G070020.1	C88_C04H3G070040.1	C88_C04H3G070050.1	C88_C04H3G070060.1	C88_C04H3G070070.1	C88_C04H3G070080.1	C88_C04H3G070090.1	C88_C04H3G070100.1	C88_C04H4G100460.1	C88_C04H4G100470.1	C88_C04H4G100480.1	C88_C04H4G100500.1	C88_C04H4G100510.1	C88_C04H4G100520.1	C88_C04H4G100530.1	C88_C04H4G100540.1	C88_C04H4G100550.1	C88_C04H4G100560.1	C88_C08H1G014460.1	C88_C08H2G040160.1	C88_C08H3G066330.1	C88_C08H4G093110.1	C88_C12H1G021030.1	C88_C12H2G049640.1	C88_C12H3G077910.1	C88_C12H4G106510.1	SaSP2275_utg178_g18549.1	SaSP2275_utg178_g18553.1	SaSP2275_utg178_g18563.1
OG0000084:	C88_C05H1G015650.1	C88_C05H1G015650.10	C88_C05H1G015650.11	C88_C05H1G015650.12	C88_C05H1G015650.13	C88_C05H1G015650.14	C88_C05H1G015650.2	C88_C05H1G015650.3	C88_C05H1G015650.4	C88_C05H1G015650.5	C88_C05H1G015650.6	C88_C05H1G015650.7	C88_C05H1G015650.8	C88_C05H1G015650.9	C88_C05H2G042280.1	C88_C05H2G042280.10	C88_C05H2G042280.11	C88_C05H2G042280.12	C88_C05H2G042280.13	C88_C05H2G042280.14	C88_C05H2G042280.15	C88_C05H2G042280.16	C88_C05H2G042280.17	C88_C05H2G042280.18	C88_C05H2G042280.19	C88_C05H2G042280.2	C88_C05H2G042280.20	C88_C05H2G042280.21	C88_C05H2G042280.22	C88_C05H2G042280.23	C88_C05H2G042280.24	C88_C05H2G042280.25	C88_C05H2G042280.26	C88_C05H2G042280.3	C88_C05H2G042280.4	C88_C05H2G042280.5	C88_C05H2G042280.6	C88_C05H2G042280.7	C88_C05H2G042280.8	C88_C05H2G042280.9	C88_C05H3G068050.1	C88_C05H3G068050.2	C88_C05H3G068050.3	C88_C05H3G068050.4	C88_C05H4G094430.1	C88_C05H4G094430.2	C88_C07H1G010890.1	C88_C07H1G010890.2	C88_C07H1G010890.3
OG0000085:	C88_C01H1G000370.1	C88_C01H1G000590.1	C88_C01H1G000610.1	C88_C01H1G000610.2	C88_C01H1G000610.3	C88_C01H1G000630.1	C88_C01H1G000670.1	C88_C01H1G000710.1	C88_C01H1G000740.1	C88_C01H1G000750.1	C88_C01H1G000760.1	C88_C01H1G000780.1	C88_C01H1G000800.1	C88_C01H1G000820.1	C88_C01H1G000850.1	C88_C01H1G000860.1	C88_C01H1G000920.1	C88_C01H2G047570.1	C88_C01H2G047580.1	C88_C01H2G047580.2	C88_C01H2G047910.1	C88_C01H2G047970.1	C88_C01H2G048010.1	C88_C01H2G048030.1	C88_C01H2G048050.1	C88_C01H2G048090.1	C88_C01H2G048100.1	C88_C01H2G048110.1	C88_C01H3G095420.1	C88_C01H3G095430.1	C88_C01H3G095430.2	C88_C01H3G095650.1	C88_C01H3G095690.1	C88_C01H3G095730.2	C88_C01H3G095740.1	C88_C01H3G095750.1	C88_C01H4G141410.1	C88_C01H4G141410.2	C88_C01H4G141410.3	C88_C01H4G141410.4	C88_C01H4G141420.1	C88_C01H4G141640.1	C88_C01H4G141700.1	C88_C01H4G141710.1	C88_C01H4G141730.1	C88_C01H4G141760.1	C88_C09H2G050550.1	C88_C09H2G050630.1	C88_C10H2G045430.1
OG0000086:	C88_C00H3G056400.1	C88_C08H1G015170.1	C88_C08H1G015180.1	C88_C08H1G015190.1	C88_C08H1G015200.1	C88_C08H1G015210.1	C88_C08H1G015220.1	C88_C08H2G041010.1	C88_C08H2G041020.1	C88_C08H2G041030.1	C88_C08H2G041040.1	C88_C08H2G041050.1	C88_C08H2G041050.2	C88_C08H2G041050.3	C88_C08H2G041060.1	C88_C08H2G041070.1	C88_C08H2G041080.1	C88_C08H2G041090.1	C88_C08H2G041100.1	C88_C08H2G041110.1	C88_C08H2G041120.1	C88_C08H2G041130.1	C88_C08H2G041140.1	C88_C08H2G041150.1	C88_C08H2G041170.1	C88_C08H3G067190.1	C88_C08H3G067190.2	C88_C08H3G067190.3	C88_C08H3G067200.1	C88_C08H3G067210.1	C88_C08H3G067220.1	C88_C08H3G067250.1	C88_C08H4G094000.1	C88_C08H4G094010.1	C88_C08H4G094020.1	C88_C08H4G094030.1	C88_C08H4G094030.2	C88_C08H4G094040.1	C88_C08H4G094050.1	C88_C08H4G094060.1	C88_C08H4G094070.1	C88_C08H4G094080.1	C88_C08H4G094100.1	C88_C08H4G094120.1	C88_C08H4G094130.1	C88_C08H4G094140.1	C88_C08H4G094150.1	C88_C08H4G094170.1	SaSP2275_utg303_g24899.1
OG0000087:	C88_C03H1G020030.1	C88_C03H1G020040.1	C88_C03H1G020050.1	C88_C03H1G020060.1	C88_C03H1G020070.1	C88_C03H1G020440.1	C88_C03H1G020440.2	C88_C03H1G020440.3	C88_C03H2G053100.1	C88_C03H2G053490.4	C88_C03H2G053490.5	C88_C03H2G053490.6	C88_C03H2G053500.1	C88_C03H2G053510.1	C88_C03H2G053520.1	C88_C03H2G053530.1	C88_C03H3G090590.1	C88_C03H3G090600.1	C88_C03H3G090610.1	C88_C03H3G090620.1	C88_C03H3G090620.2	C88_C03H3G090630.1	C88_C03H3G091040.1	C88_C03H4G124890.1	C88_C03H4G124900.1	C88_C03H4G124910.1	C88_C03H4G124920.1	C88_C03H4G124930.1	C88_C03H4G125350.1	SMEL4.1_03g020820.1	SMEL4.1_03g021140.1	SMEL4.1_03g021150.1	SMEL4.1_03g021160.1	SMEL4.1_03g021200.1	SMEL4.1_03g021210.1	SMEL4.1_03g021220.1	SaSP2275_utg45_g04543.1	SaSP2275_utg45_g04543.2	SaSP2275_utg45_g04543.3	SaSP2275_utg45_g04587.1	SaSP2275_utg45_g04587.2	SaSP2275_utg45_g04588.1	SaSP2275_utg45_g04589.1	SaSP2275_utg45_g04589.2	SaSP2275_utg45_g04589.3	SaSP2275_utg45_g04590.1	SaSP2275_utg45_g04590.2	SaSP2275_utg45_g04591.1	SaSP2275_utg45_g04591.2
OG0000088:	C88_C02H2G033600.1	C88_C02H3G065970.1	C88_C02H3G065970.2	C88_C02H3G065970.3	C88_C02H3G065970.4	C88_C02H4G098290.1	C88_C05H1G022880.1	C88_C05H1G023260.1	C88_C05H1G023530.1	C88_C05H2G049010.1	C88_C05H2G049010.2	C88_C05H2G049360.1	C88_C05H2G049630.1	C88_C05H3G070350.1	C88_C05H3G075270.1	C88_C05H3G075640.1	C88_C05H3G075900.1	C88_C05H3G075910.1	C88_C05H4G096750.1	C88_C05H4G101210.1	C88_C05H4G102090.1	C88_C05H4G102090.2	C88_C05H4G102340.1	C88_C05H4G102340.2	C88_C09H1G022280.1	C88_C09H1G022280.2	C88_C09H2G052470.1	C88_C09H2G052470.2	C88_C09H2G052470.3	C88_C09H3G080540.1	C88_C09H3G080540.2	C88_C09H4G110240.1	C88_C09H4G110240.2	SMEL4.1_01g018570.1	SMEL4.1_01g018580.1	SMEL4.1_01g018620.1	SMEL4.1_01g022860.1	SMEL4.1_02g000300.1	SMEL4.1_05g024850.1	SMEL4.1_06g019110.1	SMEL4.1_08g018660.1	SMEL4.1_09g018250.1	SaSP2275_utg120_g14098.1	SaSP2275_utg120_g14098.2	SaSP2275_utg120_g14098.3	SaSP2275_utg134_g15123.1	SaSP2275_utg143_g16015.1	SaSP2275_utg143_g16015.2	SaSP2275_utg143_g16015.3
OG0000089:	C88_C03H1G018690.1	C88_C03H1G018690.2	C88_C03H1G018700.1	C88_C03H1G018700.2	C88_C03H1G018700.3	C88_C03H1G018700.4	C88_C03H2G054860.1	C88_C03H2G054860.2	C88_C03H2G054860.3	C88_C03H2G054860.4	C88_C03H2G054860.5	C88_C03H2G054860.6	C88_C03H2G054860.7	C88_C03H2G054860.8	C88_C03H2G054870.1	C88_C03H2G054870.2	C88_C03H3G089240.1	C88_C03H3G089240.2	C88_C03H3G089240.3	C88_C03H3G089250.1	C88_C03H3G089250.2	C88_C03H3G089250.3	C88_C03H3G089250.4	C88_C03H3G089250.5	C88_C03H3G089250.6	C88_C03H4G123480.1	C88_C03H4G123480.2	C88_C03H4G123480.3	C88_C03H4G123490.1	C88_C03H4G123490.2	C88_C06H1G013500.1	C88_C06H1G013500.2	C88_C06H1G013500.3	C88_C06H1G013500.4	C88_C06H1G013500.5	C88_C06H1G013500.6	C88_C06H1G013500.7	C88_C06H1G013500.8	C88_C06H1G013500.9	C88_C06H2G047220.1	C88_C06H2G047220.2	C88_C06H2G047220.3	C88_C06H3G079150.1	C88_C06H3G079150.2	C88_C06H3G079150.3	C88_C06H4G112070.1	SMEL4.1_03g019270.1	SMEL4.1_03g019280.1	SMEL4.1_06g012310.1
OG0000090:	C88_C09H1G025260.1	C88_C09H1G025270.1	C88_C09H1G025280.1	C88_C09H1G025280.2	C88_C09H1G025290.1	C88_C09H1G025290.2	C88_C09H1G025300.1	C88_C09H1G025310.1	C88_C09H1G025320.1	C88_C09H1G025330.1	C88_C09H1G025350.1	C88_C09H1G025350.2	C88_C09H2G055510.1	C88_C09H2G055520.1	C88_C09H2G055530.1	C88_C09H2G055540.1	C88_C09H2G055550.1	C88_C09H2G055560.1	C88_C09H2G055570.1	C88_C09H2G055580.1	C88_C09H3G083820.1	C88_C09H3G083830.1	C88_C09H3G083840.1	C88_C09H3G083850.1	C88_C09H3G083850.2	C88_C09H3G083860.1	C88_C09H3G083870.1	C88_C09H3G083880.1	C88_C09H3G083890.1	C88_C09H3G083910.1	C88_C09H4G113050.1	C88_C09H4G113060.1	C88_C09H4G113070.1	C88_C09H4G113080.1	C88_C09H4G113090.1	C88_C09H4G113100.1	C88_C09H4G113110.1	C88_C09H4G113120.1	SaSP2275_utg134_g14842.1	SaSP2275_utg134_g14844.1	SaSP2275_utg134_g14846.1	SaSP2275_utg134_g14847.1	SaSP2275_utg134_g14848.1	SaSP2275_utg134_g14849.1	SaSP2275_utg134_g14850.1	SaSP2275_utg134_g14850.2	SaSP2275_utg134_g14851.1	SaSP2275_utg134_g14853.1	SaSP2275_utg134_g14854.1
OG0000091:	C88_C03H1G010730.1	C88_C03H2G045580.1	C88_C03H2G045580.2	C88_C03H3G080870.1	C88_C03H4G115810.1	C88_C03H4G115810.2	C88_C04H1G006200.1	C88_C04H2G040510.1	C88_C04H3G076040.1	C88_C04H4G106780.1	C88_C04H4G106780.2	C88_C05H1G024590.1	C88_C05H1G024590.2	C88_C05H1G024590.3	C88_C05H1G024590.4	C88_C05H1G024590.5	C88_C05H2G050830.1	C88_C05H3G077200.1	C88_C05H4G102990.1	C88_C05H4G102990.2	C88_C05H4G102990.3	C88_C05H4G102990.4	C88_C10H1G025630.1	C88_C10H2G049950.1	C88_C10H2G049950.2	C88_C10H3G083600.1	C88_C10H3G083600.2	C88_C10H4G112240.1	C88_C11H1G009220.1	C88_C11H1G009220.2	C88_C11H2G035320.1	C88_C11H3G059050.1	C88_C11H3G059050.2	C88_C11H4G083910.1	SMEL4.1_05g003950.1	SMEL4.1_05g010160.1	SMEL4.1_08g016610.1	SMEL4.1_10g011330.1	SMEL4.1_10g024800.1	SMEL4.1_11g006060.1	SMEL4.1_11g025010.1	SaSP2275_utg109_g13418.1	SaSP2275_utg115_g13867.1	SaSP2275_utg115_g13867.2	SaSP2275_utg139_g15647.1	SaSP2275_utg139_g15647.2	SaSP2275_utg143_g15922.1	SaSP2275_utg143_g15922.2	SaSP2275_utg354_g27459.1
OG0000092:	C88_C04H1G003650.1	C88_C04H1G003650.10	C88_C04H1G003650.11	C88_C04H1G003650.12	C88_C04H1G003650.13	C88_C04H1G003650.14	C88_C04H1G003650.15	C88_C04H1G003650.16	C88_C04H1G003650.17	C88_C04H1G003650.18	C88_C04H1G003650.2	C88_C04H1G003650.3	C88_C04H1G003650.4	C88_C04H1G003650.5	C88_C04H1G003650.6	C88_C04H1G003650.7	C88_C04H1G003650.8	C88_C04H1G003650.9	C88_C04H2G037710.1	C88_C04H2G037710.10	C88_C04H2G037710.11	C88_C04H2G037710.12	C88_C04H2G037710.13	C88_C04H2G037710.14	C88_C04H2G037710.15	C88_C04H2G037710.16	C88_C04H2G037710.17	C88_C04H2G037710.18	C88_C04H2G037710.19	C88_C04H2G037710.2	C88_C04H2G037710.20	C88_C04H2G037710.21	C88_C04H2G037710.22	C88_C04H2G037710.23	C88_C04H2G037710.24	C88_C04H2G037710.3	C88_C04H2G037710.4	C88_C04H2G037710.5	C88_C04H2G037710.6	C88_C04H2G037710.7	C88_C04H2G037710.8	C88_C04H2G037710.9	C88_C04H3G073880.1	C88_C04H3G073880.10	C88_C04H3G073880.11	C88_C04H3G073880.12	C88_C04H3G073880.13	C88_C04H3G073880.14	C88_C04H3G073880.2
OG0000093:	C88_C01H1G023660.1	C88_C01H1G023670.1	C88_C01H1G023670.2	C88_C01H2G071670.1	C88_C01H2G071680.1	C88_C01H3G118090.1	C88_C01H3G118100.1	C88_C01H3G118100.2	C88_C01H4G164880.1	C88_C01H4G164900.1	C88_C11H1G023170.1	C88_C11H1G023180.1	C88_C11H1G023190.1	C88_C11H1G023190.2	C88_C11H1G023190.3	C88_C11H1G023190.4	C88_C11H1G023190.5	C88_C11H1G023190.6	C88_C11H1G023200.1	C88_C11H2G048720.1	C88_C11H2G048720.2	C88_C11H2G048720.3	C88_C11H2G048720.4	C88_C11H2G048720.5	C88_C11H2G048720.6	C88_C11H2G048720.7	C88_C11H2G048730.1	C88_C11H2G048730.2	C88_C11H3G073590.1	C88_C11H3G073600.1	C88_C11H3G073610.1	C88_C11H3G073610.2	C88_C11H3G073610.3	C88_C11H3G073610.4	C88_C11H3G073610.5	C88_C11H3G073610.6	C88_C11H3G073620.1	C88_C11H3G073620.2	C88_C11H4G097230.1	C88_C11H4G097240.1	C88_C11H4G097250.1	C88_C11H4G097250.10	C88_C11H4G097250.2	C88_C11H4G097250.3	C88_C11H4G097250.4	C88_C11H4G097250.5	C88_C11H4G097250.6	C88_C11H4G097250.7	C88_C11H4G097250.8
OG0000094:	C88_C08H1G018840.1	C88_C08H1G018840.10	C88_C08H1G018840.11	C88_C08H1G018840.12	C88_C08H1G018840.13	C88_C08H1G018840.14	C88_C08H1G018840.15	C88_C08H1G018840.16	C88_C08H1G018840.17	C88_C08H1G018840.18	C88_C08H1G018840.2	C88_C08H1G018840.3	C88_C08H1G018840.4	C88_C08H1G018840.5	C88_C08H1G018840.6	C88_C08H1G018840.7	C88_C08H1G018840.8	C88_C08H1G018840.9	C88_C08H2G046060.1	C88_C08H2G046060.10	C88_C08H2G046060.11	C88_C08H2G046060.12	C88_C08H2G046060.13	C88_C08H2G046060.2	C88_C08H2G046060.3	C88_C08H2G046060.4	C88_C08H2G046060.5	C88_C08H2G046060.6	C88_C08H2G046060.7	C88_C08H2G046060.8	C88_C08H2G046060.9	C88_C08H3G072190.1	C88_C08H3G072190.10	C88_C08H3G072190.11	C88_C08H3G072190.12	C88_C08H3G072190.13	C88_C08H3G072190.14	C88_C08H3G072190.15	C88_C08H3G072190.16	C88_C08H3G072190.2	C88_C08H3G072190.3	C88_C08H3G072190.4	C88_C08H3G072190.5	C88_C08H3G072190.6	C88_C08H3G072190.7	C88_C08H3G072190.8	C88_C08H3G072190.9	C88_C08H4G098680.1	C88_C08H4G098680.10
OG0000095:	C88_C12H1G009100.1	C88_C12H1G009160.1	C88_C12H1G009170.1	C88_C12H1G009200.1	C88_C12H1G009270.1	C88_C12H1G009310.1	C88_C12H1G009320.1	C88_C12H1G009350.1	C88_C12H1G011010.1	C88_C12H2G037840.1	C88_C12H2G037900.1	C88_C12H2G037920.1	C88_C12H2G037990.1	C88_C12H2G038040.1	C88_C12H2G038070.1	C88_C12H2G039790.1	C88_C12H3G066320.1	C88_C12H3G066350.1	C88_C12H3G066360.1	C88_C12H3G066380.1	C88_C12H3G066380.2	C88_C12H3G066440.1	C88_C12H3G066450.1	C88_C12H3G068050.1	C88_C12H4G094350.1	C88_C12H4G094390.1	C88_C12H4G094400.1	C88_C12H4G094410.1	C88_C12H4G094460.1	C88_C12H4G096230.1	PRAM_141671.1.p1	PRAM_141684.1.p1	SMEL4.1_05g013800.1	SMEL4.1_05g013810.1	SMEL4.1_05g015150.1	SMEL4.1_05g015160.1	SMEL4.1_05g015370.1	SMEL4.1_05g015380.1	SMEL4.1_05g015390.1	SMEL4.1_05g015790.1	SaSP2275_utg308_g25448.1	SaSP2275_utg308_g25448.2	SaSP2275_utg308_g25448.3	SaSP2275_utg308_g25448.4	SaSP2275_utg308_g25448.5	SaSP2275_utg308_g25448.6	SaSP2275_utg308_g25449.1	SaSP2275_utg308_g25449.2	SaSP2275_utg308_g25449.3
OG0000096:	C88_C06H1G015470.1	C88_C06H1G015470.2	C88_C06H1G015470.3	C88_C06H1G015470.4	C88_C06H1G015470.5	C88_C06H1G015470.6	C88_C06H1G015470.7	C88_C06H1G015470.8	C88_C06H1G015480.1	C88_C06H1G015480.2	C88_C06H1G015480.3	C88_C06H1G015490.1	C88_C06H1G015490.2	C88_C06H1G015490.3	C88_C06H1G015490.4	C88_C06H1G015490.5	C88_C06H1G015490.6	C88_C06H1G015490.7	C88_C06H2G048790.1	C88_C06H2G048790.2	C88_C06H2G048790.3	C88_C06H2G048790.4	C88_C06H2G048800.1	C88_C06H2G048800.2	C88_C06H2G048800.3	C88_C06H2G048800.4	C88_C06H2G048800.5	C88_C06H2G048810.1	C88_C06H2G048810.10	C88_C06H2G048810.2	C88_C06H2G048810.3	C88_C06H2G048810.4	C88_C06H2G048810.5	C88_C06H2G048810.6	C88_C06H2G048810.7	C88_C06H2G048810.8	C88_C06H2G048810.9	C88_C06H3G080890.1	C88_C06H3G080890.2	C88_C06H3G080890.3	C88_C06H3G080890.4	C88_C06H3G080890.5	C88_C06H3G080890.6	C88_C06H3G080890.7	C88_C06H3G080890.8	C88_C06H3G080900.1	C88_C06H3G080900.2	C88_C06H3G080900.3	C88_C06H3G080900.4
OG0000097:	C88_C00H1G019350.1	C88_C00H1G019380.1	C88_C00H2G030920.1	C88_C00H2G036630.1	C88_C00H2G036660.1	C88_C01H1G037150.1	C88_C01H2G062530.1	C88_C01H3G100400.1	C88_C01H3G100410.1	C88_C01H3G109060.1	C88_C01H3G110020.1	C88_C01H3G110020.2	C88_C01H4G156120.1	C88_C01H4G156150.1	C88_C01H4G163400.1	C88_C01H4G188870.1	C88_C02H1G012260.1	C88_C02H1G023840.1	C88_C02H2G046330.1	C88_C02H2G056620.1	C88_C02H3G065690.1	C88_C02H3G065690.2	C88_C02H4G098000.1	C88_C02H4G109680.1	C88_C02H4G116210.1	C88_C03H1G015870.1	C88_C03H1G032410.1	C88_C03H2G050950.1	C88_C03H3G086240.1	C88_C03H3G102770.1	C88_C04H1G025460.1	C88_C04H2G036480.1	C88_C04H2G055240.1	C88_C04H2G055260.1	C88_C04H3G071190.1	C88_C04H3G071260.1	C88_C04H3G071360.1	C88_C04H3G071470.1	C88_C05H2G031640.1	C88_C05H2G035370.1	C88_C05H2G045570.1	C88_C06H2G038300.1	C88_C06H3G070730.1	C88_C07H2G031050.1	C88_C07H2G033430.1	C88_C07H2G048810.1	C88_C07H2G049500.1	C88_C07H3G077850.1	C88_C08H1G022940.1
OG0000098:	C88_C01H1G003590.1	C88_C01H1G003610.1	C88_C01H1G003620.1	C88_C01H1G003660.1	C88_C01H1G003670.1	C88_C01H1G003680.1	C88_C01H2G051220.1	C88_C01H2G051230.1	C88_C01H2G051230.2	C88_C01H2G051230.3	C88_C01H2G051230.4	C88_C01H2G051230.5	C88_C01H2G051230.6	C88_C01H2G051240.1	C88_C01H2G051240.2	C88_C01H2G051240.3	C88_C01H2G051270.1	C88_C01H2G051280.1	C88_C01H3G098560.1	C88_C01H3G098560.2	C88_C01H3G098560.3	C88_C01H3G098580.1	C88_C01H3G098580.2	C88_C01H3G098590.1	C88_C01H3G098590.2	C88_C01H3G098590.3	C88_C01H3G098590.4	C88_C01H4G144460.1	C88_C01H4G144470.1	C88_C01H4G144470.2	C88_C01H4G144470.3	C88_C01H4G144470.4	C88_C01H4G144470.5	C88_C01H4G144470.6	C88_C01H4G144480.1	C88_C01H4G144480.2	C88_C01H4G144490.1	C88_C01H4G144500.1	C88_C01H4G144500.2	C88_C01H4G144500.3	C88_C01H4G144500.4	C88_C01H4G144500.5	C88_C01H4G144500.6	C88_C01H4G144500.7	C88_C01H4G144500.8	SMEL4.1_01g031910.1	SMEL4.1_01g037980.1	SMEL4.1_01g037990.1	SMEL4.1_01g038000.1
OG0000099:	C88_C00H2G034610.1	C88_C00H2G034700.1	C88_C00H3G044290.1	C88_C00H3G044420.1	C88_C00H3G044530.1	C88_C04H4G125850.1	C88_C05H2G047500.1	C88_C05H2G047510.1	C88_C05H3G073640.1	C88_C05H3G073690.1	C88_C05H3G073700.1	C88_C06H1G014400.1	C88_C06H1G014530.1	C88_C06H1G016590.1	C88_C06H1G016600.1	C88_C06H1G016680.1	C88_C06H1G016690.1	C88_C06H1G016710.1	C88_C06H1G016800.1	C88_C06H1G016810.1	C88_C06H1G016820.1	C88_C06H1G016830.1	C88_C06H1G016840.1	C88_C06H1G016850.1	C88_C06H1G016860.1	C88_C06H1G016900.1	C88_C06H1G016910.1	C88_C06H1G016920.1	C88_C06H1G016950.1	C88_C06H1G016950.2	C88_C06H1G016960.1	C88_C06H1G016970.1	C88_C06H1G017010.1	C88_C06H1G017010.2	C88_C06H1G017020.1	C88_C06H1G017030.1	C88_C06H1G017040.1	C88_C06H1G017070.1	C88_C06H1G017080.1	C88_C06H1G017090.1	C88_C06H1G017090.2	C88_C06H1G017090.3	C88_C06H1G017100.1	C88_C06H1G017100.2	C88_C06H1G017110.1	C88_C06H1G017110.2	C88_C06H1G017120.1	C88_C06H1G017130.1	C88_C06H1G017140.1
OG0000100:	C88_C02H1G018420.1	C88_C02H1G018430.1	C88_C02H1G018440.1	C88_C02H1G018440.2	C88_C02H1G018460.1	C88_C02H1G018470.1	C88_C02H1G018480.1	C88_C02H1G018490.1	C88_C02H1G018500.1	C88_C02H1G018510.1	C88_C02H1G018520.1	C88_C02H1G018520.2	C88_C02H2G051030.1	C88_C02H2G051040.1	C88_C02H2G051050.1	C88_C02H2G051060.1	C88_C02H2G051080.1	C88_C02H2G051090.1	C88_C02H2G051120.1	C88_C02H2G051130.1	C88_C02H2G051140.1	C88_C02H3G083330.1	C88_C02H3G083340.1	C88_C02H3G083350.1	C88_C02H3G083360.1	C88_C02H3G083380.1	C88_C02H3G083380.2	C88_C02H3G083400.1	C88_C02H3G083410.1	C88_C02H3G083420.1	C88_C02H3G083430.1	C88_C02H3G083440.1	C88_C02H3G083450.1	C88_C02H3G083460.1	C88_C02H3G083470.1	C88_C02H4G115620.1	C88_C02H4G115640.1	C88_C02H4G115650.1	C88_C02H4G115860.1	C88_C02H4G115870.1	C88_C02H4G115870.2	C88_C02H4G115880.1	C88_C02H4G115890.1	C88_C02H4G115900.1	C88_C02H4G115910.1	C88_C02H4G115920.1	C88_C02H4G115930.1	C88_C02H4G115930.2	C88_C02H4G115930.3
OG0000101:	C88_C02H1G012550.1	C88_C02H1G012560.1	C88_C02H1G012600.1	C88_C02H1G012610.1	C88_C02H1G012620.1	C88_C02H1G012630.1	C88_C02H1G012640.1	C88_C02H1G012650.1	C88_C02H2G044970.1	C88_C02H2G044980.1	C88_C02H2G045020.1	C88_C02H2G045040.1	C88_C02H2G045050.1	C88_C02H2G045060.1	C88_C02H2G045070.1	C88_C02H2G045080.1	C88_C02H2G045090.1	C88_C02H3G077420.1	C88_C02H3G077430.1	C88_C02H3G077470.1	C88_C02H3G077500.1	C88_C02H3G077510.1	C88_C02H3G077530.1	C88_C02H3G077550.1	C88_C02H3G077560.1	C88_C02H3G077570.1	C88_C02H4G110000.1	C88_C02H4G110010.1	C88_C02H4G110050.1	C88_C02H4G110060.1	C88_C02H4G110070.1	C88_C02H4G110080.1	C88_C02H4G110090.1	C88_C02H4G110100.1	PRAM_25996.1.p1	SMEL4.1_02g013160.1	SMEL4.1_02g013600.1	SMEL4.1_02g013630.1	SMEL4.1_02g013640.1	SMEL4.1_02g013650.1	SMEL4.1_02g013660.1	SMEL4.1_03g005040.1	SaSP2275_utg55_g08025.1	SaSP2275_utg55_g08026.1	SaSP2275_utg55_g08028.1	SaSP2275_utg55_g08030.1	SaSP2275_utg55_g08031.1	SaSP2275_utg55_g08032.1	SaSP2275_utg55_g08034.1
OG0000102:	C88_C11H1G007430.2	C88_C11H1G007610.1	C88_C11H1G007610.2	C88_C11H1G007750.1	C88_C11H1G007790.1	C88_C11H1G007800.1	C88_C11H1G007830.1	C88_C11H1G007830.2	C88_C11H2G033320.1	C88_C11H2G033390.1	C88_C11H2G033540.1	C88_C11H2G033740.1	C88_C11H2G033760.1	C88_C11H3G057270.2	C88_C11H3G057270.4	C88_C11H3G057420.1	C88_C11H3G057420.2	C88_C11H3G057570.1	C88_C11H3G057580.1	C88_C11H3G057620.1	C88_C11H3G057620.2	C88_C11H4G081900.1	C88_C11H4G081970.1	C88_C11H4G082100.1	C88_C11H4G082100.2	C88_C11H4G082300.1	C88_C11H4G082340.1	SMEL4.1_01g033880.1	SMEL4.1_01g033910.1	SMEL4.1_01g033920.1	SMEL4.1_09g015660.1	SMEL4.1_11g004110.1	SMEL4.1_11g004540.1	SMEL4.1_11g004560.1	SMEL4.1_11g004710.1	SMEL4.1_11g004880.1	SMEL4.1_11g004910.1	SMEL4.1_11g004920.1	SMEL4.1_11g004970.1	SMEL4.1_11g004980.1	SMEL4.1_11g004990.1	SMEL4.1_11g005010.1	SMEL4.1_11g005030.1	SMEL4.1_11g005180.1	SMEL4.1_11g005190.1	SMEL4.1_11g005230.1	SMEL4.1_11g005250.1	SMEL4.1_11g005260.1	SMEL4.1_11g005320.1
OG0000103:	C88_C01H1G026290.1	C88_C01H2G074340.1	C88_C01H3G120740.1	C88_C01H4G167530.1	C88_C01H4G167800.1	C88_C07H1G011740.1	C88_C07H1G011750.1	C88_C07H2G038900.1	C88_C07H3G065750.1	C88_C07H3G065760.1	C88_C07H4G092350.1	C88_C07H4G092360.1	C88_C09H1G000210.1	C88_C09H1G000220.1	C88_C09H1G000650.1	C88_C09H1G000660.1	C88_C09H1G007900.1	C88_C09H1G007910.1	C88_C09H1G007920.1	C88_C09H1G007950.1	C88_C09H1G008040.1	C88_C09H1G008050.1	C88_C09H1G008060.1	C88_C09H1G008090.1	C88_C09H1G008180.1	C88_C09H1G008190.1	C88_C09H1G008200.1	C88_C09H1G008230.1	C88_C09H1G008330.1	C88_C09H1G008340.1	C88_C09H1G008350.1	C88_C09H1G008430.1	C88_C09H1G008450.1	C88_C09H1G008460.1	C88_C09H1G008470.1	C88_C09H1G008490.1	C88_C09H1G008490.2	C88_C09H2G030580.1	C88_C09H2G037460.1	C88_C09H2G037540.1	C88_C09H2G037550.1	C88_C09H2G037630.1	C88_C09H2G037650.1	C88_C09H2G037660.1	C88_C09H2G037730.1	C88_C09H2G037780.1	C88_C09H2G037800.1	C88_C09H2G037800.2	C88_C09H3G061110.1
OG0000104:	C88_C01H1G010760.1	C88_C01H1G027310.1	C88_C01H2G068940.1	C88_C01H3G109830.1	C88_C01H4G169080.1	C88_C02H2G034290.1	C88_C02H2G037030.1	C88_C02H3G065450.1	C88_C02H3G065460.1	C88_C02H3G065570.1	C88_C02H4G097750.1	C88_C02H4G097760.1	C88_C02H4G097880.1	C88_C03H4G126260.1	C88_C04H2G043180.1	C88_C05H3G067550.1	C88_C05H4G093920.1	C88_C06H3G073520.1	C88_C06H3G077370.1	C88_C06H4G106520.1	C88_C07H1G013640.1	C88_C07H2G040940.1	C88_C07H3G059030.1	C88_C07H3G060380.1	C88_C07H3G067590.1	C88_C07H4G086500.1	C88_C07H4G086540.1	C88_C08H1G010760.1	C88_C08H1G010770.1	C88_C08H1G010840.1	C88_C08H2G036530.1	C88_C08H2G036540.1	C88_C08H2G036600.1	C88_C09H2G038920.1	C88_C09H2G038930.1	C88_C09H3G065070.1	C88_C09H3G065820.1	C88_C09H3G069190.1	C88_C09H4G098030.1	C88_C09H4G098040.1	C88_C10H1G009430.1	C88_C10H1G009470.1	C88_C10H2G037970.1	C88_C10H3G067190.1	C88_C10H4G096010.1	C88_C11H4G096290.1	C88_C12H1G013530.1	C88_C12H1G013810.1	C88_C12H1G013810.2
OG0000105:	C88_C03H1G033370.1	C88_C03H1G033370.2	C88_C03H1G033370.3	C88_C03H1G033370.4	C88_C03H1G033370.5	C88_C03H1G033370.6	C88_C03H2G068050.1	C88_C03H2G068050.2	C88_C03H2G068050.3	C88_C03H2G068050.4	C88_C03H3G103730.1	C88_C03H3G103730.2	C88_C03H3G103730.3	C88_C03H3G103730.4	C88_C03H4G138180.1	C88_C03H4G138180.2	C88_C03H4G138180.3	C88_C03H4G138180.4	C88_C06H1G021430.1	C88_C06H1G021430.2	C88_C06H1G021430.3	C88_C06H1G021430.4	C88_C06H1G021830.1	C88_C06H1G021830.2	C88_C06H1G021830.3	C88_C06H1G021830.4	C88_C06H2G054800.1	C88_C06H2G054800.2	C88_C06H3G088340.1	C88_C06H4G120160.1	C88_C06H4G120160.2	C88_C12H1G009470.1	C88_C12H1G009470.2	C88_C12H2G038190.1	C88_C12H2G038190.2	C88_C12H3G066600.1	C88_C12H3G066600.2	C88_C12H3G066600.3	C88_C12H3G066600.4	C88_C12H3G066600.5	C88_C12H3G066600.6	C88_C12H3G066600.7	C88_C12H3G066600.8	C88_C12H4G094580.1	C88_C12H4G094580.2	C88_C12H4G094580.3	SaSP2275_utg226_g21848.1	SaSP2275_utg226_g21848.2	SaSP2275_utg308_g25433.1
OG0000106:	C88_C01H1G028150.1	C88_C01H1G028150.2	C88_C01H1G028150.3	C88_C01H1G028150.4	C88_C01H1G028150.5	C88_C01H1G028150.6	C88_C01H1G028150.7	C88_C01H1G028150.8	C88_C01H2G076070.1	C88_C01H2G076070.2	C88_C01H2G076070.3	C88_C01H2G076070.4	C88_C01H3G122700.1	C88_C01H3G122700.2	C88_C01H3G122700.3	C88_C01H3G122700.4	C88_C01H3G122700.5	C88_C01H4G169930.1	C88_C01H4G169930.10	C88_C01H4G169930.2	C88_C01H4G169930.3	C88_C01H4G169930.4	C88_C01H4G169930.5	C88_C01H4G169930.6	C88_C01H4G169930.7	C88_C01H4G169930.8	C88_C01H4G169930.9	C88_C05H1G020220.1	C88_C05H1G020220.10	C88_C05H1G020220.11	C88_C05H1G020220.12	C88_C05H1G020220.13	C88_C05H1G020220.2	C88_C05H1G020220.3	C88_C05H1G020220.4	C88_C05H1G020220.5	C88_C05H1G020220.6	C88_C05H1G020220.7	C88_C05H1G020220.8	C88_C05H1G020220.9	C88_C05H2G046440.1	C88_C05H2G046440.2	C88_C05H2G046440.3	C88_C05H2G046440.4	C88_C05H3G072520.1	C88_C05H3G072520.2	C88_C05H3G072520.3	C88_C05H3G072520.4	C88_C05H3G072520.5
OG0000107:	C88_C07H1G020980.1	C88_C07H1G021000.1	C88_C07H1G021010.1	C88_C07H1G021020.1	C88_C07H1G021030.1	C88_C07H1G021040.1	C88_C07H1G021050.1	C88_C07H2G047970.1	C88_C07H2G047990.1	C88_C07H2G048000.1	C88_C07H2G048020.1	C88_C07H3G072050.1	C88_C07H3G072060.1	C88_C07H3G072070.1	C88_C07H3G072080.1	C88_C07H3G072090.1	C88_C07H3G072100.1	C88_C07H4G101500.1	C88_C07H4G101520.1	C88_C07H4G101530.1	C88_C07H4G101540.1	C88_C07H4G101550.1	C88_C07H4G101560.1	C88_C07H4G101570.1	SMEL4.1_07g020950.1	SMEL4.1_07g020980.1	SMEL4.1_07g020990.1	SMEL4.1_07g021000.1	SaSP2275_utg315_g25951.1	SaSP2275_utg315_g25951.2	SaSP2275_utg315_g25951.3	SaSP2275_utg315_g25951.4	SaSP2275_utg315_g25953.1	SaSP2275_utg315_g25953.2	SaSP2275_utg315_g25953.3	SaSP2275_utg315_g25953.4	SaSP2275_utg315_g25954.1	SaSP2275_utg315_g25954.2	SaSP2275_utg315_g25954.3	SaSP2275_utg315_g25955.1	SaSP2275_utg315_g25956.1	SaSP2275_utg315_g25956.2	SaSP2275_utg315_g25956.3	SaSP2275_utg315_g25956.4	SaSP2275_utg315_g25957.1	SaSP2275_utg315_g25957.2	SaSP2275_utg315_g25957.3	SaSP2275_utg315_g25957.4	Sd_g7065
OG0000108:	C88_C01H1G027220.1	C88_C01H2G075200.1	C88_C01H2G075200.2	C88_C01H2G075200.3	C88_C01H3G121090.1	C88_C01H4G169030.1	C88_C01H4G169030.2	C88_C04H4G112260.1	C88_C05H3G067580.1	C88_C05H4G093950.1	C88_C08H2G031160.1	C88_C10H1G007820.1	C88_C10H1G007820.2	C88_C10H1G007820.3	C88_C10H1G007830.1	C88_C10H1G007830.2	C88_C10H2G036460.1	C88_C10H2G036460.2	C88_C10H2G036460.3	C88_C10H2G036490.1	C88_C10H2G036490.10	C88_C10H2G036490.11	C88_C10H2G036490.2	C88_C10H2G036490.3	C88_C10H2G036490.4	C88_C10H2G036490.5	C88_C10H2G036490.6	C88_C10H2G036490.7	C88_C10H2G036490.8	C88_C10H2G036490.9	C88_C10H3G065660.1	C88_C10H3G065660.2	C88_C10H3G065660.3	C88_C10H3G065700.1	C88_C10H3G065700.2	C88_C10H3G065700.3	C88_C10H3G065700.4	C88_C10H4G094510.1	C88_C10H4G094510.2	C88_C10H4G094540.1	C88_C10H4G094540.2	C88_C10H4G094540.3	C88_C10H4G094540.4	C88_C12H1G016720.1	C88_C12H2G045600.1	C88_C12H3G073730.1	C88_C12H4G102390.1	SMEL4.1_01g018830.1	SaSP2275_utg119_g13970.1
OG0000109:	C88_C02H1G011240.1	C88_C02H1G011240.10	C88_C02H1G011240.11	C88_C02H1G011240.12	C88_C02H1G011240.13	C88_C02H1G011240.14	C88_C02H1G011240.15	C88_C02H1G011240.16	C88_C02H1G011240.17	C88_C02H1G011240.18	C88_C02H1G011240.19	C88_C02H1G011240.2	C88_C02H1G011240.20	C88_C02H1G011240.21	C88_C02H1G011240.3	C88_C02H1G011240.4	C88_C02H1G011240.5	C88_C02H1G011240.6	C88_C02H1G011240.7	C88_C02H1G011240.8	C88_C02H1G011240.9	C88_C02H2G043690.1	C88_C02H2G043690.10	C88_C02H2G043690.11	C88_C02H2G043690.12	C88_C02H2G043690.13	C88_C02H2G043690.14	C88_C02H2G043690.2	C88_C02H2G043690.3	C88_C02H2G043690.4	C88_C02H2G043690.5	C88_C02H2G043690.6	C88_C02H2G043690.7	C88_C02H2G043690.8	C88_C02H2G043690.9	C88_C02H3G076200.1	C88_C02H3G076200.10	C88_C02H3G076200.11	C88_C02H3G076200.2	C88_C02H3G076200.3	C88_C02H3G076200.4	C88_C02H3G076200.5	C88_C02H3G076200.6	C88_C02H3G076200.7	C88_C02H3G076200.8	C88_C02H3G076200.9	C88_C02H4G108600.1	C88_C02H4G108600.10	C88_C02H4G108600.11
OG0000110:	C88_C09H4G104740.1	Solyc01T001056.1	Solyc01T002958.1	Solyc02T000034.1	Solyc02T000334.1	Solyc03T001318.1	Solyc03T001319.1	Solyc03T001320.1	Solyc03T001321.1	Solyc03T001838.1	Solyc03T001980.1	Solyc03T001981.1	Solyc04T000651.1	Solyc04T000706.1	Solyc04T000707.1	Solyc04T001647.1	Solyc05T000935.1	Solyc05T000936.1	Solyc05T001686.1	Solyc06T000335.1	Solyc06T001081.1	Solyc06T001082.1	Solyc07T000606.1	Solyc07T000607.1	Solyc07T000620.1	Solyc07T000762.1	Solyc07T001097.1	Solyc07T001098.1	Solyc07T001209.1	Solyc07T001211.1	Solyc08T000581.1	Solyc08T000736.1	Solyc08T000737.1	Solyc08T000738.1	Solyc08T000740.1	Solyc08T000741.1	Solyc08T001021.1	Solyc08T001205.1	Solyc08T001327.1	Solyc08T001444.1	Solyc09T000615.1	Solyc09T001071.1	Solyc09T001077.1	Solyc09T001078.1	Solyc09T001079.1	Solyc09T001079.2	Solyc09T001183.1	Solyc09T001718.1	Solyc09T001718.2
OG0000111:	C88_C01H1G009890.1	C88_C01H4G147160.1	C88_C02H3G067340.1	C88_C02H4G099680.1	C88_C03H1G006400.1	C88_C03H1G007000.1	C88_C03H1G008810.1	C88_C03H1G011730.1	C88_C03H2G041490.1	C88_C03H2G042050.1	C88_C03H2G046240.1	C88_C03H2G046540.1	C88_C03H3G076680.1	C88_C03H3G077220.1	C88_C03H3G078990.1	C88_C03H3G081850.1	C88_C03H4G111200.1	C88_C03H4G112340.1	C88_C03H4G116330.1	C88_C04H4G110440.1	C88_C05H1G007960.1	C88_C05H1G012720.1	C88_C05H1G016020.1	C88_C05H2G039170.1	C88_C05H3G065230.1	C88_C05H4G091540.1	C88_C07H1G006140.1	C88_C07H2G035910.1	C88_C07H2G038670.1	C88_C07H2G038710.1	C88_C07H2G040180.1	C88_C07H3G062280.1	C88_C07H3G063020.1	C88_C07H3G065560.1	C88_C07H4G088920.1	C88_C08H1G007010.1	C88_C08H2G032740.1	C88_C08H2G035420.1	C88_C08H3G061800.1	C88_C08H4G088590.1	C88_C09H1G011090.1	C88_C09H1G018800.1	C88_C10H2G040660.1	C88_C10H2G041830.1	C88_C10H2G042090.1	C88_C10H3G071060.1	C88_C10H3G071320.1	C88_C10H4G099820.1	C88_C10H4G100080.1
OG0000112:	C88_C00H1G001510.1	C88_C00H1G001520.1	C88_C00H1G001550.1	C88_C00H1G001590.1	C88_C00H1G001600.1	C88_C00H1G001620.1	C88_C00H1G001660.1	C88_C00H1G001680.1	C88_C00H1G001690.1	C88_C00H1G001700.1	SMEL4.1_00g001580.1	SMEL4.1_00g001660.1	SMEL4.1_00g001710.1	SMEL4.1_00g002670.1	SMEL4.1_00g002960.1	SMEL4.1_00g003040.1	SMEL4.1_00g003280.1	SMEL4.1_00g003300.1	SMEL4.1_00g003650.1	SMEL4.1_00g003710.1	SMEL4.1_00g004420.1	SMEL4.1_00g004610.1	SMEL4.1_00g004900.1	SMEL4.1_00g004940.1	SMEL4.1_00g006230.1	SMEL4.1_00g006240.1	SMEL4.1_00g008820.1	SMEL4.1_00g008830.1	SMEL4.1_00g010100.1	SMEL4.1_00g010210.1	SMEL4.1_00g010570.1	SMEL4.1_01g037100.1	SMEL4.1_08g009890.1	SMEL4.1_08g009970.1	SMEL4.1_08g009980.1	SMEL4.1_08g010070.1	SMEL4.1_08g010080.1	SMEL4.1_08g010100.1	SMEL4.1_08g010130.1	SMEL4.1_08g010140.1	SMEL4.1_08g010210.1	SMEL4.1_08g010240.1	SMEL4.1_08g010270.1	SMEL4.1_08g010280.1	SMEL4.1_08g010290.1	SMEL4.1_08g010330.1	SMEL4.1_08g010470.1	Sd_g29424	Sd_g29428
OG0000113:	C88_C08H1G003130.1	C88_C08H1G003130.2	C88_C08H1G014030.1	C88_C08H1G017400.1	C88_C08H1G017400.2	C88_C08H1G017400.3	C88_C08H1G017400.4	C88_C08H1G017400.5	C88_C08H1G017400.6	C88_C08H1G017400.7	C88_C08H2G028570.1	C88_C08H2G028570.2	C88_C08H2G039470.1	C88_C08H2G043990.1	C88_C08H2G043990.2	C88_C08H2G043990.3	C88_C08H2G043990.4	C88_C08H2G043990.5	C88_C08H2G043990.6	C88_C08H3G055590.1	C88_C08H3G055590.2	C88_C08H3G055590.3	C88_C08H3G055590.4	C88_C08H3G065830.1	C88_C08H3G070410.1	C88_C08H3G070410.2	C88_C08H3G070410.3	C88_C08H3G070410.4	C88_C08H3G070410.5	C88_C08H3G070450.1	C88_C08H3G070470.1	C88_C08H4G082560.1	C88_C08H4G082560.2	C88_C08H4G082560.3	C88_C08H4G082560.4	C88_C08H4G092620.1	C88_C08H4G096950.1	C88_C08H4G096950.10	C88_C08H4G096950.11	C88_C08H4G096950.2	C88_C08H4G096950.3	C88_C08H4G096950.4	C88_C08H4G096950.5	C88_C08H4G096950.6	C88_C08H4G096950.7	C88_C08H4G096950.8	C88_C08H4G096950.9	C88_C08H4G096970.1	C88_C08H4G097000.1
OG0000114:	C88_C01H1G026460.1	C88_C01H1G026570.1	C88_C01H1G026570.2	C88_C01H1G029660.1	C88_C01H1G029660.2	C88_C01H1G029660.3	C88_C01H1G043750.1	C88_C01H1G043750.2	C88_C01H1G043770.1	C88_C01H1G043800.1	C88_C01H1G043800.2	C88_C01H1G043800.3	C88_C01H2G074490.1	C88_C01H2G074570.1	C88_C01H2G074570.2	C88_C01H2G077660.1	C88_C01H2G077660.2	C88_C01H2G077660.3	C88_C01H2G077660.4	C88_C01H2G091600.1	C88_C01H2G091620.1	C88_C01H2G091630.1	C88_C01H2G091640.1	C88_C01H2G091660.1	C88_C01H3G120860.1	C88_C01H3G121810.1	C88_C01H3G121870.1	C88_C01H3G121890.1	C88_C01H3G124140.1	C88_C01H3G137800.1	C88_C01H4G167660.1	C88_C01H4G168320.1	C88_C01H4G171510.1	C88_C01H4G185550.1	C88_C01H4G185570.1	C88_C01H4G185580.1	C88_C01H4G185590.1	C88_C01H4G185610.1	SaSP2275_utg152_g16554.1	SaSP2275_utg152_g16554.2	SaSP2275_utg152_g16554.3	SaSP2275_utg39_g03149.1	SaSP2275_utg39_g03434.1	SaSP2275_utg39_g03434.2	SaSP2275_utg39_g03434.3	SaSP2275_utg39_g03435.1	SaSP2275_utg39_g03438.1	SaSP2275_utg39_g03439.1	SaSP2275_utg39_g03440.1
OG0000115:	C88_C05H1G019690.10	C88_C05H1G019690.11	C88_C05H1G019690.12	C88_C05H1G019690.13	C88_C05H1G019690.14	C88_C05H1G019690.15	C88_C05H1G019690.16	C88_C05H1G019690.17	C88_C05H1G019690.18	C88_C05H1G019690.19	C88_C05H1G019690.20	C88_C05H1G019690.21	C88_C05H1G019690.22	C88_C05H1G019690.23	C88_C05H1G019690.24	C88_C05H1G019690.7	C88_C05H1G019700.1	C88_C05H1G019700.2	C88_C05H1G019700.3	C88_C05H1G019700.4	C88_C05H1G019700.5	C88_C05H2G045930.1	C88_C05H2G045930.2	C88_C05H2G045940.2	C88_C05H2G045950.1	C88_C05H2G045950.10	C88_C05H2G045950.11	C88_C05H2G045950.12	C88_C05H2G045950.13	C88_C05H2G045950.14	C88_C05H2G045950.2	C88_C05H2G045950.3	C88_C05H2G045950.4	C88_C05H2G045950.5	C88_C05H2G045950.6	C88_C05H2G045950.7	C88_C05H2G045950.8	C88_C05H2G045950.9	C88_C05H3G071830.1	C88_C05H3G071870.1	C88_C05H3G071870.2	C88_C05H3G071870.3	C88_C05H3G071870.4	C88_C05H3G071870.5	C88_C05H3G071870.7	C88_C05H3G071870.8	C88_C05H3G071880.1	C88_C05H3G071880.2	C88_C05H4G098200.6
OG0000116:	C88_C01H1G023690.1	C88_C01H1G023700.1	C88_C01H1G026670.1	C88_C01H1G032130.1	C88_C01H1G032140.1	C88_C01H1G032150.1	C88_C01H1G032150.2	C88_C01H1G032150.3	C88_C01H1G032150.4	C88_C01H1G032150.5	C88_C01H2G071700.1	C88_C01H2G071700.2	C88_C01H2G071700.3	C88_C01H2G074660.1	C88_C01H2G080130.1	C88_C01H2G080130.2	C88_C01H2G080130.3	C88_C01H2G080130.4	C88_C01H2G080130.5	C88_C01H2G080140.1	C88_C01H2G080140.2	C88_C01H3G118120.1	C88_C01H3G121720.1	C88_C01H3G121720.2	C88_C01H3G121720.3	C88_C01H3G121720.4	C88_C01H3G121720.5	C88_C01H3G126580.1	C88_C01H3G126580.2	C88_C01H3G126580.3	C88_C01H3G126580.4	C88_C01H3G126590.1	C88_C01H3G126590.2	C88_C01H4G164920.1	C88_C01H4G164920.2	C88_C01H4G164920.3	C88_C01H4G168230.1	C88_C01H4G168230.2	C88_C01H4G168230.3	C88_C01H4G168230.4	C88_C01H4G168230.5	C88_C01H4G168230.6	C88_C01H4G174020.1	C88_C01H4G174030.1	C88_C01H4G174030.2	C88_C02H1G012140.1	C88_C02H1G012140.2	C88_C02H2G044660.1	C88_C02H2G044660.2
OG0000117:	C88_C00H1G002350.1	C88_C00H1G021140.1	C88_C00H2G034790.1	C88_C01H1G027810.1	C88_C01H2G066750.1	C88_C01H2G066770.1	C88_C01H2G066850.1	C88_C01H2G066860.1	C88_C01H3G103640.1	C88_C01H3G106470.1	C88_C01H3G106480.1	C88_C01H3G122370.1	C88_C01H3G122380.1	C88_C01H3G140160.1	C88_C01H4G143030.1	C88_C01H4G169620.1	C88_C01H4G169630.1	C88_C02H1G007440.1	C88_C03H1G006840.1	C88_C03H1G009850.1	C88_C03H2G040450.1	C88_C03H2G040460.1	C88_C03H2G041900.1	C88_C03H2G044860.1	C88_C03H2G050990.1	C88_C03H3G077070.1	C88_C03H3G080010.1	C88_C03H4G112160.1	C88_C03H4G115060.1	C88_C04H1G010760.1	C88_C04H1G012000.1	C88_C04H2G038250.1	C88_C04H2G046740.1	C88_C04H3G089590.1	C88_C05H1G016560.1	C88_C05H1G018720.1	C88_C05H3G070860.1	C88_C05H4G097250.1	C88_C06H1G009970.1	C88_C06H1G012930.1	C88_C06H2G036530.1	C88_C06H2G036540.1	C88_C06H2G043500.1	C88_C06H4G120890.1	C88_C06H4G122600.1	C88_C07H1G007980.1	C88_C07H1G011430.1	C88_C08H1G015740.1	C88_C08H2G036090.1
OG0000118:	C88_C07H1G010910.1	C88_C07H1G010910.10	C88_C07H1G010910.2	C88_C07H1G010910.3	C88_C07H1G010910.4	C88_C07H1G010910.5	C88_C07H1G010910.6	C88_C07H1G010910.7	C88_C07H1G010910.8	C88_C07H1G010910.9	C88_C07H2G037890.1	C88_C07H2G037890.10	C88_C07H2G037890.11	C88_C07H2G037890.12	C88_C07H2G037890.13	C88_C07H2G037890.14	C88_C07H2G037890.15	C88_C07H2G037890.2	C88_C07H2G037890.3	C88_C07H2G037890.4	C88_C07H2G037890.5	C88_C07H2G037890.6	C88_C07H2G037890.7	C88_C07H2G037890.8	C88_C07H2G037890.9	C88_C07H3G064540.1	C88_C07H3G064540.10	C88_C07H3G064540.11	C88_C07H3G064540.12	C88_C07H3G064540.13	C88_C07H3G064540.14	C88_C07H3G064540.15	C88_C07H3G064540.16	C88_C07H3G064540.17	C88_C07H3G064540.18	C88_C07H3G064540.2	C88_C07H3G064540.3	C88_C07H3G064540.4	C88_C07H3G064540.5	C88_C07H3G064540.6	C88_C07H3G064540.7	C88_C07H3G064540.8	C88_C07H3G064540.9	C88_C07H4G091500.1	C88_C07H4G091500.10	C88_C07H4G091500.11	C88_C07H4G091500.12	C88_C07H4G091500.13	C88_C07H4G091500.14
OG0000119:	C88_C08H1G007970.1	C88_C08H1G016250.1	C88_C08H2G042520.1	C88_C08H2G042560.1	C88_C08H2G042570.1	C88_C08H2G042570.2	C88_C08H2G042660.1	C88_C08H2G042670.1	C88_C08H2G042670.2	C88_C08H2G042670.3	C88_C08H2G042670.4	C88_C08H2G042670.5	C88_C08H2G042750.1	C88_C08H3G068650.1	C88_C08H3G068650.2	C88_C08H3G068650.3	C88_C08H3G068650.4	C88_C08H3G068650.5	C88_C08H3G068650.6	C88_C08H3G068650.7	C88_C08H3G068660.1	C88_C08H3G068660.2	C88_C08H3G068680.1	C88_C08H3G068740.1	C88_C08H4G095510.1	C88_C08H4G095520.1	C88_C08H4G095560.1	C88_C08H4G095610.1	C88_C08H4G095620.1	C88_C08H4G095620.2	C88_C08H4G095620.3	C88_C08H4G095620.4	C88_C08H4G095700.1	SMEL4.1_00g007520.1	SMEL4.1_02g000400.1	SMEL4.1_06g021250.1	SMEL4.1_08g017680.1	SMEL4.1_08g017690.1	SMEL4.1_08g017700.1	SMEL4.1_08g017720.1	SaSP2275_utg110_g13689.1	SaSP2275_utg110_g13690.1	SaSP2275_utg110_g13690.2	SaSP2275_utg110_g13691.1	SaSP2275_utg110_g13691.2	SaSP2275_utg110_g13692.1	SaSP2275_utg110_g13692.2	SaSP2275_utg110_g13693.1	Sd_g21748
OG0000120:	C88_C03H1G032070.1	C88_C03H1G032070.2	C88_C03H1G032070.3	C88_C03H1G032070.4	C88_C03H2G066900.1	C88_C03H2G066900.2	C88_C03H2G066900.3	C88_C03H2G066900.4	C88_C03H2G066900.5	C88_C03H3G102440.1	C88_C03H3G102440.2	C88_C03H4G136890.1	C88_C03H4G136890.2	C88_C03H4G136890.3	C88_C03H4G136890.4	C88_C06H1G022400.1	C88_C06H1G022400.2	C88_C06H2G055370.1	C88_C06H3G088860.1	C88_C06H3G088860.2	C88_C06H3G088860.3	C88_C06H3G088860.4	C88_C06H3G088860.5	C88_C06H4G120680.1	C88_C06H4G120680.2	C88_C06H4G120680.3	C88_C06H4G120680.4	C88_C06H4G120680.5	C88_C12H1G010540.1	C88_C12H1G010540.2	C88_C12H1G010540.3	C88_C12H1G010540.4	C88_C12H1G010540.5	C88_C12H2G039270.1	C88_C12H2G039270.2	C88_C12H2G039270.3	C88_C12H2G039270.4	C88_C12H3G067530.1	C88_C12H3G067530.2	C88_C12H4G095580.1	C88_C12H4G095580.2	C88_C12H4G095580.3	C88_C12H4G095720.1	C88_C12H4G095720.2	C88_C12H4G095720.3	C88_C12H4G095720.4	SMEL4.1_03g031100.1	SMEL4.1_06g020340.1	SaSP2275_utg138_g15204.1
OG0000121:	C88_C06H1G028110.1	C88_C06H2G060570.1	C88_C06H3G093950.1	C88_C06H3G093960.1	C88_C06H3G093960.2	C88_C06H4G126070.1	C88_C11H1G023210.1	C88_C11H1G023210.2	C88_C11H1G023210.3	C88_C11H1G023210.4	C88_C11H1G023210.5	C88_C11H1G023210.6	C88_C11H2G048740.1	C88_C11H2G048740.2	C88_C11H3G073640.1	C88_C11H4G097280.1	C88_C11H4G097280.2	C88_C11H4G097280.3	C88_C11H4G097280.4	SMEL4.1_12g014530.1	SaSP2275_utg108_g13165.1	SaSP2275_utg108_g13165.2	SaSP2275_utg108_g13166.1	SaSP2275_utg108_g13166.2	SaSP2275_utg108_g13166.3	SaSP2275_utg108_g13166.4	SaSP2275_utg108_g13167.1	SaSP2275_utg108_g13167.2	SaSP2275_utg108_g13167.3	SaSP2275_utg108_g13168.1	SaSP2275_utg108_g13168.2	SaSP2275_utg108_g13168.3	SaSP2275_utg108_g13169.1	SaSP2275_utg180_g19191.1	SaSP2275_utg180_g19191.2	SaSP2275_utg180_g19191.3	SaSP2275_utg180_g19191.4	SaSP2275_utg54_g05474.1	SaSP2275_utg54_g05475.1	SaSP2275_utg54_g05475.2	SaSP2275_utg54_g05476.1	SaSP2275_utg54_g05476.2	SaSP2275_utg54_g05477.1	SaSP2275_utg54_g05477.2	SaSP2275_utg54_g05477.3	SaSP2275_utg54_g05477.4	Sd_g20263	Sd_g20269	Sd_g20270
OG0000122:	C88_C08H1G002700.1	C88_C08H1G002710.1	C88_C08H2G027930.1	C88_C08H2G027940.1	C88_C08H2G027950.1	C88_C08H2G027970.1	C88_C08H2G027980.1	C88_C08H2G027990.1	C88_C08H2G028000.1	C88_C08H2G028030.1	C88_C08H2G028040.1	C88_C08H2G028050.1	C88_C08H2G028070.1	C88_C08H2G028080.1	C88_C08H2G028100.1	C88_C08H2G028110.1	C88_C08H2G028120.1	C88_C08H2G028130.1	C88_C08H3G055150.1	C88_C08H3G055190.1	C88_C08H3G055200.1	C88_C08H4G082000.1	C88_C08H4G082010.1	C88_C08H4G082030.1	C88_C08H4G082040.1	C88_C08H4G082050.1	C88_C08H4G082060.1	C88_C08H4G082070.1	C88_C08H4G082080.1	C88_C08H4G082090.1	C88_C08H4G082100.1	C88_C08H4G082110.1	C88_C08H4G082120.1	SMEL4.1_00g001860.1	SMEL4.1_00g001870.1	SMEL4.1_00g003880.1	SMEL4.1_00g003890.1	SMEL4.1_08g002340.1	SMEL4.1_08g002350.1	SMEL4.1_08g002360.1	SMEL4.1_08g002370.1	SMEL4.1_08g002380.1	SMEL4.1_08g002440.1	SMEL4.1_09g010410.1	SaSP2275_utg128_g14596.1	SaSP2275_utg128_g14597.1	SaSP2275_utg128_g14598.1	SaSP2275_utg128_g14598.2	SaSP2275_utg128_g14599.1
OG0000123:	C88_C04H1G006100.1	C88_C04H1G006100.2	C88_C04H1G006100.3	C88_C04H1G006100.4	C88_C04H1G006100.5	C88_C04H2G040420.1	C88_C04H2G040420.2	C88_C04H2G040420.3	C88_C04H2G040420.4	C88_C04H2G040420.5	C88_C04H3G075950.1	C88_C04H3G075950.2	C88_C04H3G075950.3	C88_C04H3G075950.4	C88_C04H3G075950.5	C88_C04H3G075950.6	C88_C04H3G075950.7	C88_C04H4G106680.1	C88_C04H4G106680.2	C88_C04H4G106680.3	C88_C04H4G106680.4	C88_C05H1G024700.1	C88_C05H1G024700.2	C88_C05H1G024700.3	C88_C05H1G024700.4	C88_C05H1G024700.5	C88_C05H2G050930.1	C88_C05H2G050930.2	C88_C05H2G050930.3	C88_C05H2G050930.4	C88_C05H2G050930.5	C88_C05H2G050930.6	C88_C05H3G077300.1	C88_C05H3G077300.10	C88_C05H3G077300.2	C88_C05H3G077300.3	C88_C05H3G077300.4	C88_C05H3G077300.5	C88_C05H3G077300.6	C88_C05H3G077300.7	C88_C05H3G077300.8	C88_C05H3G077300.9	C88_C05H4G103100.1	C88_C05H4G103100.2	C88_C05H4G103100.3	C88_C05H4G103100.4	C88_C05H4G103100.5	C88_C05H4G103100.6	C88_C05H4G103100.7
OG0000124:	C88_C04H1G005190.1	C88_C04H1G005190.2	C88_C04H1G005190.3	C88_C04H2G039610.1	C88_C04H3G075210.1	C88_C04H3G075210.2	C88_C04H4G105800.1	C88_C05H1G025260.1	C88_C05H1G025260.2	C88_C05H1G025260.3	C88_C05H2G051480.1	C88_C05H2G051480.2	C88_C05H2G051480.3	C88_C05H3G077830.1	C88_C05H3G077830.2	C88_C05H3G077830.3	C88_C05H4G103670.1	C88_C05H4G103670.2	C88_C05H4G103670.3	C88_C11H1G007880.1	C88_C11H1G007880.2	C88_C11H1G007880.3	C88_C11H1G007880.4	C88_C11H1G007880.5	C88_C11H1G007880.6	C88_C11H1G007880.7	C88_C11H1G007880.8	C88_C11H1G007880.9	C88_C11H2G033820.1	C88_C11H2G033820.2	C88_C11H2G033820.3	C88_C11H3G057670.1	C88_C11H3G057670.2	C88_C11H3G057670.3	C88_C11H3G057670.4	C88_C11H3G057670.5	C88_C11H4G082400.1	C88_C11H4G082400.2	C88_C11H4G082400.3	SMEL4.1_05g004390.1	SMEL4.1_11g005100.1	SMEL4.1_11g026010.1	SaSP2275_utg139_g15571.1	SaSP2275_utg139_g15571.2	SaSP2275_utg445_g28819.1	SaSP2275_utg445_g28821.1	SaSP2275_utg962_g31919.1	SaSP2275_utg962_g31919.2	SaSP2275_utg962_g31919.3
OG0000125:	C88_C00H4G077330.1	C88_C01H1G034910.1	C88_C01H4G176950.2	C88_C08H1G005100.1	C88_C08H1G005100.2	C88_C08H1G005100.3	C88_C08H1G005100.4	C88_C08H1G005130.1	C88_C08H1G005150.1	C88_C08H1G005170.1	C88_C08H1G005170.2	C88_C08H1G005170.3	C88_C08H1G005170.4	C88_C08H1G005180.1	C88_C08H1G005180.2	C88_C08H2G030460.1	C88_C08H2G030470.1	C88_C08H2G030470.2	C88_C08H2G030470.3	C88_C08H2G030510.1	C88_C08H2G030520.1	C88_C08H2G030520.2	C88_C08H3G057560.1	C88_C08H3G057560.2	C88_C08H3G057560.3	C88_C08H3G057560.4	C88_C08H3G057560.5	C88_C08H3G057560.6	C88_C08H3G057560.7	C88_C08H3G057560.8	C88_C08H3G057620.1	C88_C08H4G084400.1	C88_C08H4G084400.2	C88_C08H4G084400.3	C88_C08H4G084400.4	C88_C08H4G084410.1	C88_C08H4G084420.1	C88_C08H4G084420.2	C88_C08H4G084420.3	C88_C08H4G084420.4	C88_C08H4G084430.1	C88_C08H4G084430.2	C88_C08H4G084430.3	C88_C08H4G084440.1	C88_C08H4G084460.1	C88_C08H4G084460.2	SMEL4.1_08g001930.1	SMEL4.1_08g004600.1	SaSP2275_utg128_g14452.1
OG0000126:	C88_C01H1G039030.1	C88_C01H1G039030.10	C88_C01H1G039030.11	C88_C01H1G039030.12	C88_C01H1G039030.13	C88_C01H1G039030.14	C88_C01H1G039030.15	C88_C01H1G039030.16	C88_C01H1G039030.2	C88_C01H1G039030.3	C88_C01H1G039030.4	C88_C01H1G039030.5	C88_C01H1G039030.6	C88_C01H1G039030.7	C88_C01H1G039030.8	C88_C01H1G039030.9	C88_C01H2G086850.1	C88_C01H2G086850.10	C88_C01H2G086850.11	C88_C01H2G086850.12	C88_C01H2G086850.13	C88_C01H2G086850.14	C88_C01H2G086850.15	C88_C01H2G086850.16	C88_C01H2G086850.17	C88_C01H2G086850.18	C88_C01H2G086850.19	C88_C01H2G086850.2	C88_C01H2G086850.3	C88_C01H2G086850.4	C88_C01H2G086850.5	C88_C01H2G086850.6	C88_C01H2G086850.7	C88_C01H2G086850.8	C88_C01H2G086850.9	C88_C01H3G133230.1	C88_C01H3G133230.10	C88_C01H3G133230.11	C88_C01H3G133230.12	C88_C01H3G133230.2	C88_C01H3G133230.3	C88_C01H3G133230.4	C88_C01H3G133230.5	C88_C01H3G133230.6	C88_C01H3G133230.7	C88_C01H3G133230.8	C88_C01H3G133230.9	C88_C01H4G181020.1	C88_C01H4G181020.10
OG0000127:	C88_C05H1G002690.1	C88_C05H1G002700.1	C88_C05H1G002700.2	C88_C05H1G002720.1	C88_C05H1G002730.1	C88_C05H1G002730.2	C88_C05H1G002730.3	C88_C05H1G002750.1	C88_C05H1G002770.1	C88_C05H1G002780.1	C88_C05H2G029520.1	C88_C05H2G029530.1	C88_C05H2G029530.2	C88_C05H2G029530.3	C88_C05H2G029530.4	C88_C05H2G029550.1	C88_C05H2G029560.1	C88_C05H2G029560.2	C88_C05H2G029570.1	C88_C05H2G029590.1	C88_C05H2G029600.1	C88_C05H3G055890.1	C88_C05H3G055910.1	C88_C05H3G055910.2	C88_C05H3G055910.3	C88_C05H3G055910.4	C88_C05H3G055910.5	C88_C05H3G055940.1	C88_C05H3G055950.1	C88_C05H3G055950.2	C88_C05H3G055950.3	C88_C05H3G055950.4	C88_C05H3G055950.5	C88_C05H3G055950.6	C88_C05H3G055950.7	C88_C05H4G081870.1	C88_C05H4G081870.2	C88_C05H4G081870.3	C88_C05H4G081870.4	C88_C05H4G081870.5	C88_C05H4G081870.6	C88_C05H4G081910.1	C88_C05H4G081920.1	C88_C05H4G081920.2	C88_C05H4G081920.3	C88_C05H4G081920.4	C88_C05H4G081920.5	C88_C05H4G081920.6	C88_C05H4G081920.7
OG0000128:	C88_C00H1G000940.1	C88_C00H3G049390.1	C88_C01H1G030870.1	C88_C01H3G107320.1	C88_C01H4G172800.1	C88_C02H1G000050.1	C88_C02H1G000570.1	C88_C02H1G001130.1	C88_C02H1G008760.1	C88_C02H2G047580.1	C88_C02H3G080020.1	C88_C02H4G105900.1	C88_C03H1G012130.1	C88_C03H2G046700.1	C88_C03H3G081980.1	C88_C03H3G082250.1	C88_C03H4G116740.1	C88_C04H1G006160.1	C88_C04H1G019290.1	C88_C04H2G042860.1	C88_C04H4G112560.1	C88_C05H1G020940.1	C88_C05H2G042460.1	C88_C05H2G049380.1	C88_C05H3G067630.1	C88_C05H4G094000.1	C88_C05H4G100040.1	C88_C06H3G084850.1	C88_C06H4G104540.1	C88_C06H4G117450.1	C88_C07H2G031450.1	C88_C07H3G071510.1	C88_C07H4G089560.1	C88_C08H2G030960.1	C88_C08H4G094300.1	C88_C08H4G099170.1	C88_C09H1G008790.1	C88_C09H1G012060.1	C88_C09H1G012070.1	C88_C09H1G012090.1	C88_C09H1G016590.1	C88_C09H2G038110.1	C88_C09H2G041850.1	C88_C09H2G041860.1	C88_C09H2G046550.1	C88_C09H3G068820.1	C88_C09H3G070340.1	C88_C09H3G072280.1	C88_C09H3G072290.1
OG0000129:	C88_C01H1G034300.1	C88_C01H2G066120.1	C88_C01H2G067400.1	C88_C01H2G071090.1	C88_C01H3G117490.1	C88_C01H4G160400.1	C88_C01H4G176490.1	C88_C02H1G001760.1	C88_C02H1G012920.1	C88_C02H2G033700.1	C88_C02H3G066170.1	C88_C02H3G066270.1	C88_C02H3G089070.1	C88_C02H4G098490.1	C88_C02H4G098590.1	C88_C02H4G101620.1	C88_C02H4G101630.1	C88_C02H4G110360.1	C88_C03H1G009540.1	C88_C03H3G079700.1	C88_C04H2G054000.1	C88_C04H3G082450.1	C88_C04H3G089550.1	C88_C04H4G120190.1	C88_C04H4G121170.1	C88_C06H1G013740.1	C88_C06H1G019630.1	C88_C06H2G039770.1	C88_C06H2G047460.1	C88_C06H2G052530.1	C88_C06H3G079410.1	C88_C06H3G085340.1	C88_C06H4G118030.1	C88_C07H2G041040.1	C88_C08H1G003770.1	C88_C08H1G013440.1	C88_C08H3G056120.1	C88_C08H4G083030.1	C88_C08H4G098870.1	C88_C10H2G035790.1	C88_C10H3G065230.1	C88_C10H4G094070.1	C88_C10H4G110110.1	C88_C10H4G115360.1	C88_C11H1G016330.1	C88_C11H1G018220.1	C88_C11H2G042740.1	C88_C11H2G044390.1	C88_C11H4G091260.1
OG0000130:	C88_C02H1G013360.1	C88_C02H1G013370.1	C88_C02H1G013380.1	C88_C02H1G013390.1	C88_C02H1G013400.1	C88_C02H1G013410.1	C88_C02H1G013420.1	C88_C02H1G013430.1	C88_C02H1G013440.1	C88_C02H1G013460.1	C88_C02H2G045640.1	C88_C02H2G045780.1	C88_C02H2G045790.1	C88_C02H2G045800.1	C88_C02H2G045810.1	C88_C02H2G045830.1	C88_C02H2G045840.1	C88_C02H3G078110.1	C88_C02H3G078250.1	C88_C02H3G078260.1	C88_C02H3G078270.1	C88_C02H3G078280.1	C88_C02H3G078300.1	C88_C02H3G078320.1	C88_C02H4G110640.1	C88_C02H4G110850.1	C88_C02H4G110860.1	C88_C02H4G110870.1	C88_C02H4G110880.1	C88_C02H4G110890.1	C88_C02H4G110900.1	C88_C02H4G110910.1	C88_C02H4G110920.1	C88_C02H4G110930.1	C88_C02H4G110940.1	SMEL4.1_02g012430.1	SMEL4.1_02g012440.1	SMEL4.1_02g012450.1	SMEL4.1_02g012460.1	SaSP2275_utg55_g07942.1	SaSP2275_utg55_g07943.1	SaSP2275_utg55_g07944.1	SaSP2275_utg55_g07945.1	SaSP2275_utg55_g07946.1	SaSP2275_utg55_g07946.2	SaSP2275_utg55_g07947.1	SaSP2275_utg55_g07948.1	Sd_g23721	Sd_g23722
OG0000131:	C88_C01H2G051190.1	C88_C01H3G098530.1	C88_C01H3G098530.2	C88_C01H3G098530.3	C88_C01H4G144430.1	C88_C03H2G038900.1	C88_C03H2G038910.1	C88_C03H4G109140.1	C88_C03H4G109150.1	C88_C04H2G041110.1	C88_C04H4G107390.1	C88_C04H4G107430.1	C88_C04H4G107450.1	C88_C08H1G015770.1	C88_C08H1G015770.2	C88_C08H1G015790.1	C88_C08H3G068050.1	SMEL4.1_00g001090.1	SMEL4.1_00g002550.1	SMEL4.1_01g033520.1	SMEL4.1_01g038050.1	SMEL4.1_05g012810.1	SMEL4.1_05g012830.1	SMEL4.1_11g014160.1	SMEL4.1_11g015330.1	SMEL4.1_11g015340.1	SMEL4.1_11g017640.1	SMEL4.1_11g017700.1	SMEL4.1_11g017840.1	SMEL4.1_11g020070.1	SMEL4.1_11g020080.1	SMEL4.1_11g023490.1	SMEL4.1_11g023690.1	SMEL4.1_11g023730.1	SMEL4.1_11g023750.1	SMEL4.1_11g024440.1	SMEL4.1_11g024450.1	SMEL4.1_11g024460.1	SMEL4.1_11g024470.1	SMEL4.1_11g024480.1	SMEL4.1_11g024500.1	SMEL4.1_11g024510.1	SMEL4.1_11g024540.1	SMEL4.1_11g024580.1	SMEL4.1_11g024600.1	SMEL4.1_11g024610.1	SMEL4.1_11g024820.1	SMEL4.1_11g024830.1	Sd_g6732
OG0000132:	C88_C07H1G000540.1	C88_C07H1G000540.2	C88_C07H1G000540.3	C88_C07H1G000540.4	C88_C07H2G027050.1	C88_C07H2G027050.10	C88_C07H2G027050.11	C88_C07H2G027050.2	C88_C07H2G027050.3	C88_C07H2G027050.4	C88_C07H2G027050.5	C88_C07H2G027050.6	C88_C07H2G027050.7	C88_C07H2G027050.8	C88_C07H2G027050.9	C88_C07H3G054190.1	C88_C07H3G054190.2	C88_C07H3G054190.3	C88_C07H4G081070.1	C88_C07H4G081070.2	C88_C07H4G081070.3	C88_C07H4G081070.4	C88_C12H1G026240.1	C88_C12H1G026240.2	C88_C12H1G026240.3	C88_C12H1G026240.4	C88_C12H1G026240.5	C88_C12H2G054550.1	C88_C12H2G054550.2	C88_C12H2G054550.3	C88_C12H3G082810.1	C88_C12H3G082810.10	C88_C12H3G082810.2	C88_C12H3G082810.3	C88_C12H3G082810.4	C88_C12H3G082810.5	C88_C12H3G082810.6	C88_C12H3G082810.7	C88_C12H3G082810.8	C88_C12H3G082810.9	C88_C12H4G111600.1	C88_C12H4G111600.2	C88_C12H4G111600.3	C88_C12H4G111600.4	C88_C12H4G111600.5	C88_C12H4G111600.6	C88_C12H4G111600.7	C88_C12H4G111600.8	SMEL4.1_07g001700.1
OG0000133:	C88_C03H1G025670.1	C88_C03H1G025670.2	C88_C03H1G025670.3	C88_C03H1G025670.4	C88_C03H1G025670.5	C88_C03H1G025670.6	C88_C03H1G025670.7	C88_C03H1G025670.8	C88_C03H2G060680.1	C88_C03H2G060680.2	C88_C03H2G060680.3	C88_C03H2G060680.4	C88_C03H3G095870.1	C88_C03H3G095870.2	C88_C03H4G130440.1	C88_C03H4G130440.2	C88_C06H1G025690.1	C88_C06H1G025690.2	C88_C06H1G025690.3	C88_C06H1G025690.4	C88_C06H2G058140.1	C88_C06H2G058140.2	C88_C06H2G058140.3	C88_C06H3G091550.1	C88_C06H3G091550.2	C88_C06H4G123590.1	C88_C06H4G123590.2	C88_C06H4G123590.3	C88_C06H4G123590.4	C88_C12H1G015860.1	C88_C12H2G046420.1	C88_C12H3G072940.1	C88_C12H4G103190.1	C88_C12H4G103190.2	SMEL4.1_03g025850.1	SMEL4.1_05g010430.1	SMEL4.1_06g022950.1	SaSP2275_utg164_g16895.1	SaSP2275_utg164_g16895.2	SaSP2275_utg164_g16895.3	SaSP2275_utg164_g16895.4	SaSP2275_utg226_g22162.1	SaSP2275_utg226_g22162.2	SaSP2275_utg226_g22162.3	SaSP2275_utg45_g04112.1	SaSP2275_utg45_g04112.2	SaSP2275_utg45_g04112.3	Sd_g1420	Sd_g7659
OG0000134:	C88_C07H1G004850.1	C88_C07H1G004860.1	C88_C07H1G004870.1	C88_C07H1G004880.1	C88_C07H1G004890.1	C88_C07H1G004900.1	C88_C07H2G031810.1	C88_C07H2G031830.1	C88_C07H2G031840.1	C88_C07H2G031850.1	C88_C07H2G031860.1	C88_C07H2G031880.1	C88_C07H2G031890.1	C88_C07H2G031900.1	C88_C07H3G058700.1	C88_C07H3G058730.1	C88_C07H3G058750.1	C88_C07H3G058760.1	C88_C07H3G058770.1	C88_C07H3G058780.1	C88_C07H3G058790.1	C88_C07H3G058800.1	C88_C07H4G085490.1	C88_C07H4G085500.1	C88_C07H4G085510.1	C88_C07H4G085520.1	C88_C07H4G085530.1	C88_C07H4G085540.1	C88_C07H4G087970.1	SMEL4.1_07g005400.1	SMEL4.1_07g005410.1	SaSP2275_utg174_g18324.1	SaSP2275_utg174_g18325.1	SaSP2275_utg174_g18327.1	SaSP2275_utg174_g18328.1	SaSP2275_utg174_g18331.1	SaSP2275_utg174_g18332.1	SaSP2275_utg174_g18333.1	SaSP2275_utg174_g18334.1	SaSP2275_utg174_g18335.1	SaSP2275_utg174_g18336.1	SaSP2275_utg174_g18337.1	SaSP2275_utg174_g18338.1	Solyc07T000420.1	Solyc07T000420.2	Solyc07T000420.3	Solyc07T000420.4	Solyc07T000420.5	Solyc07T000420.6
OG0000135:	C88_C02H1G029270.1	C88_C02H1G029280.1	C88_C02H1G029280.2	C88_C02H1G029280.3	C88_C02H1G029280.4	C88_C02H1G029280.5	C88_C02H1G029280.6	C88_C02H1G029280.7	C88_C02H1G029280.8	C88_C02H1G029290.1	C88_C02H1G029290.2	C88_C02H1G029290.3	C88_C02H1G029290.4	C88_C02H1G029290.5	C88_C02H1G029290.6	C88_C02H2G062080.1	C88_C02H2G062080.2	C88_C02H2G062090.1	C88_C02H2G062090.2	C88_C02H2G062090.3	C88_C02H2G062100.1	C88_C02H2G062100.2	C88_C02H3G094460.1	C88_C02H3G094470.1	C88_C02H3G094470.2	C88_C02H3G094470.3	C88_C02H3G094470.4	C88_C02H3G094470.5	C88_C02H3G094480.1	C88_C02H3G094480.2	C88_C02H4G126550.1	C88_C02H4G126560.1	C88_C02H4G126560.2	C88_C02H4G126560.3	C88_C02H4G126560.4	C88_C02H4G126560.5	C88_C02H4G126570.1	SMEL4.1_02g028360.1	SMEL4.1_02g028370.1	SaSP2275_utg55_g06392.1	SaSP2275_utg55_g06395.1	SaSP2275_utg55_g06395.2	SaSP2275_utg55_g06395.3	SaSP2275_utg55_g06396.1	SaSP2275_utg55_g06396.2	SaSP2275_utg55_g06397.1	SaSP2275_utg55_g06397.2	SaSP2275_utg55_g06397.3	Sd_g10310
OG0000136:	C88_C09H1G021070.1	C88_C09H1G021070.2	C88_C09H1G029080.1	C88_C09H1G029090.1	C88_C09H1G029100.1	C88_C09H1G029110.1	C88_C09H1G029120.1	C88_C09H1G029130.1	C88_C09H2G051130.1	C88_C09H2G059260.1	C88_C09H2G059270.1	C88_C09H2G059280.1	C88_C09H2G059290.1	C88_C09H2G059300.1	C88_C09H2G059310.1	C88_C09H2G059320.1	C88_C09H2G059330.1	C88_C09H2G059340.1	C88_C09H2G059350.1	C88_C09H2G059380.1	C88_C09H2G059390.1	C88_C09H2G059400.1	C88_C09H2G059410.1	C88_C09H2G059420.1	C88_C09H2G059430.1	C88_C09H2G059440.1	C88_C09H2G059450.1	C88_C09H2G059480.1	C88_C09H2G059490.1	C88_C09H2G059500.1	C88_C09H2G059510.1	C88_C09H2G059520.1	C88_C09H2G059530.1	C88_C09H2G059540.1	C88_C09H2G059550.1	C88_C09H3G079400.1	C88_C09H3G087800.1	C88_C09H3G087810.1	C88_C09H3G087830.1	C88_C09H3G087870.1	C88_C09H3G087880.1	C88_C09H3G087890.1	C88_C09H3G087930.1	C88_C09H3G087940.1	C88_C09H3G087950.1	C88_C09H3G087960.1	C88_C09H3G087970.1	C88_C09H4G109180.1	C88_C09H4G109180.2
OG0000137:	C88_C04H1G027470.1	C88_C04H1G027480.1	C88_C04H1G027480.2	C88_C04H1G027480.3	C88_C04H1G027480.4	C88_C04H1G027480.5	C88_C04H2G064020.1	C88_C04H2G064020.2	C88_C04H2G064030.1	C88_C04H2G064030.2	C88_C04H2G064040.1	C88_C04H2G064040.2	C88_C04H3G093690.1	C88_C04H3G093690.2	C88_C04H3G093690.3	C88_C04H3G093690.4	C88_C04H3G093690.5	C88_C04H3G093690.6	C88_C04H3G093690.7	C88_C04H3G093690.8	C88_C04H3G093700.1	C88_C04H4G127050.1	C88_C04H4G127060.1	C88_C04H4G127070.1	C88_C04H4G127070.2	C88_C04H4G127070.3	C88_C04H4G127070.4	SaSP2275_utg57_g08268.1	SaSP2275_utg57_g08268.3	SaSP2275_utg57_g08270.1	SaSP2275_utg57_g08270.2	SaSP2275_utg57_g08271.1	SaSP2275_utg57_g08272.1	SaSP2275_utg57_g08272.2	SaSP2275_utg57_g08274.1	SaSP2275_utg57_g08274.2	SaSP2275_utg57_g08274.3	SaSP2275_utg57_g08274.4	SaSP2275_utg72_g09884.1	SaSP2275_utg72_g09884.2	SaSP2275_utg72_g09887.1	SaSP2275_utg72_g09887.2	SaSP2275_utg72_g09887.3	SaSP2275_utg72_g09888.1	SaSP2275_utg72_g09888.2	SaSP2275_utg72_g09888.3	Sd_g15916	Sn_g38257	Sn_g38258
OG0000138:	C88_C10H1G019540.1	C88_C10H1G019550.1	C88_C10H1G019570.1	C88_C10H2G055520.1	C88_C10H2G055530.1	C88_C10H3G077940.1	C88_C10H3G077990.1	C88_C10H3G078030.1	C88_C10H3G078040.1	C88_C10H3G078060.1	C88_C10H4G106420.1	C88_C10H4G106430.1	C88_C11H1G009610.1	C88_C11H1G013500.1	C88_C11H2G037920.1	C88_C11H2G039460.1	C88_C11H2G039470.1	C88_C11H2G039490.1	C88_C11H2G039500.1	C88_C11H2G039500.2	C88_C11H2G039510.1	C88_C11H3G059450.1	C88_C11H3G063270.1	C88_C11H3G063280.1	C88_C11H3G063300.1	C88_C11H3G063310.1	C88_C11H3G063310.2	C88_C11H3G063320.1	C88_C11H4G084260.1	C88_C11H4G084260.2	C88_C11H4G088440.1	SMEL4.1_01g009600.1	SMEL4.1_01g009620.1	SMEL4.1_12g007370.1	SaSP2275_utg21_g00327.1	SaSP2275_utg21_g00327.2	SaSP2275_utg693_g31298.1	SaSP2275_utg693_g31298.2	SaSP2275_utg693_g31317.1	SaSP2275_utg97_g12935.1	Sd_g15831	Sd_g1599	Sn_g1524	Sn_g1525	Sn_g1528	Sn_g29074	Sn_g32011	Sn_g32013	Sn_g32017
OG0000139:	C88_C01H1G041720.1	C88_C01H2G089630.1	C88_C01H4G183620.1	C88_C04H1G013800.1	C88_C04H1G013820.1	C88_C04H1G013840.1	C88_C04H1G013870.1	C88_C04H1G013900.1	C88_C04H1G013960.1	C88_C04H1G014090.1	C88_C04H2G048970.1	C88_C04H2G049000.1	C88_C04H2G049010.1	C88_C04H2G049120.1	C88_C04H2G049220.1	C88_C04H2G049310.1	C88_C04H2G049350.1	C88_C04H2G049370.1	C88_C04H2G049390.1	C88_C04H2G049420.1	C88_C04H2G049470.1	C88_C04H2G049480.1	C88_C04H2G049500.1	C88_C04H2G049640.1	C88_C04H2G050770.1	C88_C04H2G050830.1	C88_C04H3G081400.1	C88_C04H3G081410.1	C88_C04H3G082180.1	C88_C04H3G082210.1	C88_C04H3G082280.1	C88_C04H3G082300.1	C88_C04H4G114100.1	C88_C04H4G114110.1	C88_C04H4G114120.1	C88_C04H4G114130.1	C88_C04H4G114160.1	C88_C04H4G114170.1	C88_C04H4G114180.1	C88_C04H4G114220.1	C88_C04H4G114260.1	C88_C04H4G114270.1	C88_C04H4G114400.1	SMEL4.1_01g007470.1	SMEL4.1_01g007490.1	SaSP2275_utg119_g13993.1	SaSP2275_utg1368_g32573.1	SaSP2275_utg465_g29312.1	SaSP2275_utg580_g30311.1
OG0000140:	C88_C12H1G001960.1	C88_C12H1G001970.1	C88_C12H1G001980.1	C88_C12H1G001990.1	C88_C12H1G002000.1	C88_C12H1G002010.1	C88_C12H1G013980.1	C88_C12H2G030500.1	C88_C12H2G030510.1	C88_C12H2G030520.1	C88_C12H2G030520.2	C88_C12H2G030540.1	C88_C12H2G030550.1	C88_C12H2G030560.1	C88_C12H2G042620.1	C88_C12H3G058900.1	C88_C12H3G058910.1	C88_C12H3G058920.1	C88_C12H3G058920.2	C88_C12H3G058930.1	C88_C12H3G058940.1	C88_C12H3G058950.1	C88_C12H3G070950.1	C88_C12H4G087160.1	C88_C12H4G087170.1	C88_C12H4G087180.1	C88_C12H4G087180.2	C88_C12H4G087190.1	C88_C12H4G087200.1	C88_C12H4G087210.1	C88_C12H4G099100.1	C88_C12H4G099110.1	SMEL4.1_00g008580.1	SMEL4.1_00g012450.1	SMEL4.1_05g022410.1	SMEL4.1_05g022420.1	SaSP2275_utg88_g12332.1	SaSP2275_utg88_g12333.1	SaSP2275_utg88_g12335.1	SaSP2275_utg88_g12336.1	SaSP2275_utg88_g12337.1	SaSP2275_utg88_g12339.1	SaSP2275_utg88_g12341.1	Sd_g5875.1	Sd_g5876.2	Sd_g5877.1	Sd_g5878	Sd_g5879.1	Sd_g5880.1
OG0000141:	C88_C01H2G065750.1	C88_C01H3G112510.1	C88_C01H4G159170.1	C88_C04H1G002440.1	C88_C04H1G002470.1	C88_C04H1G002500.1	C88_C04H1G002550.1	C88_C04H1G002560.1	C88_C04H1G002570.1	C88_C04H1G002590.1	C88_C04H1G002600.1	C88_C04H1G002610.1	C88_C04H1G002620.1	C88_C04H1G002630.1	C88_C04H2G036250.1	C88_C04H2G036300.1	C88_C04H2G036410.1	C88_C04H2G036420.1	C88_C04H2G036430.1	C88_C04H2G036440.1	C88_C04H2G036450.1	C88_C04H2G036500.1	C88_C04H2G036510.1	C88_C04H2G036520.1	C88_C04H2G036530.1	C88_C04H2G036540.1	C88_C04H3G072650.1	C88_C04H3G072680.1	C88_C04H3G072760.1	C88_C04H3G072770.1	C88_C04H3G072800.1	C88_C04H3G072810.1	C88_C04H3G072820.1	C88_C04H3G072830.1	C88_C04H3G072840.1	C88_C04H3G072850.1	C88_C04H3G072860.1	C88_C04H4G102720.1	C88_C04H4G102760.1	C88_C04H4G102830.1	C88_C04H4G102840.1	C88_C04H4G102870.1	C88_C04H4G102880.1	C88_C04H4G102890.1	C88_C04H4G102900.1	C88_C04H4G102930.1	C88_C04H4G102940.1	C88_C04H4G102950.1	C88_C04H4G102960.2
OG0000142:	C88_C00H2G038340.1	C88_C00H4G072930.1	C88_C04H1G016990.1	C88_C04H1G017000.1	C88_C04H1G017010.1	C88_C04H2G052870.1	C88_C04H2G052880.1	C88_C04H2G052900.1	C88_C04H3G086100.1	C88_C04H3G086100.2	C88_C04H3G086120.1	C88_C04H3G086130.1	C88_C04H4G117200.1	C88_C04H4G117220.1	C88_C09H1G026030.1	C88_C09H1G026040.1	C88_C09H1G026050.1	C88_C09H1G026050.2	C88_C09H1G026050.3	C88_C09H1G026060.1	C88_C09H1G026070.1	C88_C09H1G026080.1	C88_C09H1G026090.1	C88_C09H1G026100.1	C88_C09H1G026110.1	C88_C09H1G026120.1	C88_C09H1G026130.1	C88_C09H1G026140.1	C88_C09H1G026150.1	C88_C09H1G026150.2	C88_C09H2G056220.1	C88_C09H2G056230.1	C88_C09H2G056240.1	C88_C09H2G056250.1	C88_C09H3G084590.1	C88_C09H3G084600.1	C88_C09H3G084610.1	C88_C09H3G084610.2	C88_C09H3G084610.3	C88_C09H3G084610.4	C88_C09H3G084620.1	C88_C09H3G084630.1	C88_C09H3G084640.1	C88_C09H3G084650.1	C88_C09H3G084660.1	C88_C09H3G084660.2	C88_C09H3G084670.1	C88_C09H3G084680.1	C88_C09H3G084690.1
OG0000143:	C88_C01H1G037620.1	C88_C01H1G037670.1	C88_C01H1G037720.1	C88_C01H1G037720.2	C88_C01H1G037730.1	C88_C01H1G037740.1	C88_C01H1G037750.1	C88_C01H1G037780.1	C88_C01H1G037790.1	C88_C01H2G085380.1	C88_C01H2G085410.1	C88_C01H2G085450.1	C88_C01H2G085480.1	C88_C01H2G085500.1	C88_C01H2G085510.1	C88_C01H2G085520.1	C88_C01H2G085530.1	C88_C01H2G085540.1	C88_C01H2G085550.1	C88_C01H2G085570.1	C88_C01H2G085580.1	C88_C01H2G085610.1	C88_C01H2G085620.1	C88_C01H3G131900.1	C88_C01H3G131920.1	C88_C01H3G131930.1	C88_C01H3G131940.1	C88_C01H3G131950.1	C88_C01H3G131980.1	C88_C01H3G131990.1	C88_C01H4G179590.1	C88_C01H4G179630.1	C88_C01H4G179660.1	C88_C01H4G179680.1	C88_C01H4G179690.1	C88_C01H4G179700.1	C88_C01H4G179710.1	C88_C01H4G179720.1	C88_C01H4G179730.1	C88_C01H4G179740.1	C88_C01H4G179750.1	C88_C01H4G179750.2	C88_C01H4G179760.1	C88_C01H4G179770.1	C88_C01H4G179800.1	C88_C01H4G179810.1	C88_C01H4G179810.2	C88_C02H1G006310.1	C88_C02H2G038840.1
OG0000144:	C88_C02H1G006420.1	C88_C02H1G006420.2	C88_C02H1G023310.1	C88_C02H1G023310.2	C88_C02H1G023310.3	C88_C02H2G038930.1	C88_C02H2G038930.2	C88_C02H2G056080.1	C88_C02H2G056080.2	C88_C02H2G056080.3	C88_C02H3G070960.1	C88_C02H3G070960.2	C88_C02H3G070960.3	C88_C02H3G088430.1	C88_C02H3G088430.2	C88_C02H3G088430.3	C88_C02H3G088430.4	C88_C02H3G088430.5	C88_C02H3G088430.6	C88_C02H4G103820.1	C88_C02H4G103820.2	C88_C02H4G103820.3	C88_C02H4G120670.1	C88_C02H4G120670.2	C88_C02H4G120670.3	C88_C02H4G120670.4	C88_C03H1G003880.1	C88_C03H1G003880.2	C88_C03H2G039050.1	C88_C03H2G039050.2	C88_C03H3G074220.1	C88_C03H4G109270.1	C88_C03H4G109270.2	C88_C04H1G022470.1	C88_C04H3G090070.1	C88_C04H3G090070.2	C88_C04H3G090070.3	C88_C04H4G122760.1	SMEL4.1_02g023720.1	SMEL4.1_03g003270.1	SMEL4.1_04g014390.1	SaSP2275_utg334_g26684.1	SaSP2275_utg334_g26684.2	SaSP2275_utg364_g27871.1	SaSP2275_utg364_g27871.2	SaSP2275_utg55_g06999.1	SaSP2275_utg55_g06999.2	SaSP2275_utg72_g10315.1	SaSP2275_utg72_g10315.2
OG0000145:	C88_C00H1G010250.1	C88_C05H1G011580.1	C88_C05H1G011590.1	C88_C05H1G011600.1	C88_C05H1G011610.1	C88_C05H1G011620.1	C88_C05H1G011630.1	C88_C05H2G037740.1	C88_C05H2G037750.1	C88_C05H2G037760.1	C88_C05H2G037780.1	C88_C05H2G037790.1	C88_C05H2G037810.1	C88_C05H2G037830.1	C88_C05H2G037840.1	C88_C05H2G037860.1	C88_C05H2G037870.1	C88_C05H2G037890.1	C88_C05H2G037910.1	C88_C05H2G037920.1	C88_C05H2G037940.1	C88_C05H2G037950.1	C88_C05H2G037990.1	C88_C05H2G038000.1	C88_C05H3G063740.1	C88_C05H3G063750.1	C88_C05H3G063760.1	C88_C05H3G063780.1	C88_C05H3G063790.1	C88_C05H3G063810.1	C88_C05H3G063830.1	C88_C05H3G063840.1	C88_C05H3G063860.1	C88_C05H3G063870.1	C88_C05H3G063890.1	C88_C05H3G063910.1	C88_C05H3G063920.1	C88_C05H3G063940.1	C88_C05H3G063950.1	C88_C05H3G063990.1	C88_C05H3G064000.1	C88_C05H4G090060.1	C88_C05H4G090070.1	C88_C05H4G090080.1	C88_C05H4G090100.1	C88_C05H4G090110.1	C88_C05H4G090130.1	C88_C05H4G090150.1	C88_C05H4G090160.1
OG0000146:	C88_C01H1G009490.1	C88_C01H2G057020.1	C88_C01H2G057030.1	C88_C01H2G057040.1	C88_C04H1G012220.1	C88_C04H1G012670.1	C88_C04H2G048420.1	C88_C04H3G081330.1	C88_C04H4G113160.1	Solyc02T000737.1	Solyc08T001177.1	Solyc08T001178.1	Solyc08T001179.1	Solyc08T001180.1	Solyc08T001181.1	Solyc08T001182.1	Solyc08T001183.1	Solyc08T001184.1	Solyc08T001185.1	Solyc08T001186.1	Solyc11T000938.1	Solyc11T000986.1	Solyc11T000987.1	Solyc11T000988.1	Solyc11T000989.1	Solyc11T000990.1	Solyc11T000991.1	Solyc11T000999.1	Solyc11T001000.1	Solyc11T001001.1	Solyc11T001002.1	Solyc11T001003.1	Solyc11T001271.1	Solyc11T001272.1	Solyc11T001273.1	Solyc11T001275.1	Solyc11T001277.1	Solyc11T001278.1	Solyc11T001279.1	Solyc11T001280.1	Solyc11T001281.1	Solyc11T001301.1	Solyc11T001302.1	Solyc11T001304.1	Solyc11T001308.1	Solyc11T001311.1	Solyc11T001312.1	Solyc11T001313.1	Solyc11T001314.1
OG0000147:	C88_C10H1G013550.1	C88_C10H1G013590.1	C88_C10H1G013610.1	C88_C10H1G013620.1	C88_C10H1G013670.1	C88_C10H1G013680.1	C88_C10H1G013730.1	C88_C10H1G013790.1	C88_C10H1G013800.1	C88_C10H1G013820.1	C88_C10H1G013830.1	C88_C10H1G013840.1	C88_C10H1G013880.1	C88_C10H1G013890.1	C88_C10H2G042490.1	C88_C10H2G042530.1	C88_C10H2G042540.1	C88_C10H2G042550.1	C88_C10H2G042570.1	C88_C10H2G042580.1	C88_C10H2G042600.1	C88_C10H2G042620.1	C88_C10H2G042670.1	C88_C10H2G042720.1	C88_C10H2G042750.1	C88_C10H2G042760.1	C88_C10H2G042770.1	C88_C10H2G042780.1	C88_C10H2G042790.1	C88_C10H2G042840.1	C88_C10H2G042850.1	C88_C10H2G042860.1	C88_C10H3G071710.1	C88_C10H3G071750.1	C88_C10H3G071760.1	C88_C10H3G071770.1	C88_C10H3G071790.1	C88_C10H3G071800.1	C88_C10H3G071820.1	C88_C10H3G071840.1	C88_C10H3G071890.1	C88_C10H3G071940.1	C88_C10H3G071970.1	C88_C10H3G071980.1	C88_C10H3G071990.1	C88_C10H3G072000.1	C88_C10H3G072010.1	C88_C10H3G072060.1	C88_C10H3G072070.1
OG0000148:	C88_C04H3G081340.1	C88_C07H3G065050.1	C88_C10H3G063360.1	SMEL4.1_00g004700.1	SMEL4.1_00g004710.1	SMEL4.1_00g010190.1	SMEL4.1_00g010430.1	SMEL4.1_00g011020.1	SMEL4.1_00g011030.1	SMEL4.1_01g036880.1	SMEL4.1_02g000490.1	SMEL4.1_02g000530.1	SMEL4.1_02g003930.1	SMEL4.1_02g016050.1	SMEL4.1_02g025160.1	SMEL4.1_02g025170.1	SMEL4.1_03g006180.1	SMEL4.1_03g006520.1	SMEL4.1_03g012570.1	SMEL4.1_04g009380.1	SMEL4.1_05g012490.1	SMEL4.1_05g014830.1	SMEL4.1_06g004740.1	SMEL4.1_06g004750.1	SMEL4.1_06g006010.1	SMEL4.1_06g006020.1	SMEL4.1_06g013190.1	SMEL4.1_07g007660.1	SMEL4.1_07g007670.1	SMEL4.1_07g009120.1	SMEL4.1_07g012780.1	SMEL4.1_08g006110.1	SMEL4.1_08g006300.1	SMEL4.1_08g006310.1	SMEL4.1_08g006620.1	SMEL4.1_08g006890.1	SMEL4.1_08g007220.1	SMEL4.1_08g007230.1	SMEL4.1_08g007240.1	SMEL4.1_08g007250.1	SMEL4.1_08g007420.1	SMEL4.1_08g008520.1	SMEL4.1_08g011740.1	SMEL4.1_08g011750.1	SMEL4.1_08g012370.1	SMEL4.1_08g014350.1	SMEL4.1_08g014360.1	SMEL4.1_09g006430.1	SMEL4.1_09g013260.1
OG0000149:	SMEL4.1_00g010440.1	SMEL4.1_01g008680.1	SMEL4.1_01g014180.1	SMEL4.1_01g019960.1	SMEL4.1_01g022980.1	SMEL4.1_01g023890.1	SMEL4.1_01g028770.1	SMEL4.1_01g033600.1	SMEL4.1_01g034700.1	SMEL4.1_01g037380.1	SMEL4.1_01g038630.1	SMEL4.1_02g004530.1	SMEL4.1_02g009520.1	SMEL4.1_02g010580.1	SMEL4.1_02g013810.1	SMEL4.1_02g024730.1	SMEL4.1_03g013360.1	SMEL4.1_03g015380.1	SMEL4.1_04g000270.1	SMEL4.1_04g000960.1	SMEL4.1_04g009240.1	SMEL4.1_04g014150.1	SMEL4.1_05g004440.1	SMEL4.1_05g008900.1	SMEL4.1_05g010420.1	SMEL4.1_05g011740.1	SMEL4.1_06g002910.1	SMEL4.1_06g010040.1	SMEL4.1_06g014130.1	SMEL4.1_06g022050.1	SMEL4.1_06g023880.1	SMEL4.1_06g027100.1	SMEL4.1_06g028130.1	SMEL4.1_06g030200.1	SMEL4.1_06g030210.1	SMEL4.1_07g001980.1	SMEL4.1_07g014040.1	SMEL4.1_07g026030.1	SMEL4.1_08g012740.1	SMEL4.1_08g015680.1	SMEL4.1_08g018890.1	SMEL4.1_08g019640.1	SMEL4.1_08g024220.1	SMEL4.1_09g002080.1	SMEL4.1_09g005840.1	SMEL4.1_09g015840.1	SMEL4.1_09g017170.1	SMEL4.1_09g017510.1	SMEL4.1_09g018450.1
OG0000150:	C88_C00H1G000820.1	C88_C00H1G000830.1	C88_C00H1G001950.1	C88_C02H1G001580.1	C88_C02H1G001590.1	C88_C02H1G001600.1	C88_C02H1G001610.1	C88_C02H2G033440.1	C88_C02H2G033450.1	C88_C02H2G033460.1	C88_C02H2G033470.1	C88_C02H2G033630.1	C88_C02H3G066100.1	C88_C02H3G066110.1	C88_C02H3G066120.1	C88_C02H4G098420.1	C88_C02H4G098430.1	C88_C02H4G098440.1	C88_C04H3G084190.1	C88_C04H3G084220.1	C88_C04H3G084230.1	C88_C06H1G007580.1	C88_C06H1G008210.1	C88_C06H1G008410.1	C88_C06H1G008430.1	C88_C06H1G009100.1	C88_C06H1G009110.1	C88_C06H1G009120.1	C88_C06H1G009130.1	C88_C06H1G009140.1	C88_C06H1G009160.1	C88_C06H1G009770.1	C88_C06H1G009780.1	C88_C06H1G009790.1	C88_C06H2G042560.1	C88_C06H2G042570.1	C88_C06H2G042580.1	C88_C06H2G042590.1	C88_C06H2G042600.1	C88_C06H2G042610.1	C88_C06H2G043220.1	C88_C06H2G043230.1	C88_C06H2G043260.1	C88_C06H2G043270.1	C88_C06H2G043280.1	C88_C06H2G043300.1	C88_C06H2G043310.1	C88_C06H3G074870.1	C88_C06H3G074880.1
OG0000151:	C88_C00H1G016630.1	C88_C00H4G076630.1	C88_C05H1G016120.1	C88_C05H1G016130.1	C88_C05H1G016140.1	C88_C05H1G016150.1	C88_C05H1G016160.1	C88_C05H1G016170.1	C88_C05H1G016180.1	C88_C05H1G016190.1	C88_C05H1G016200.1	C88_C05H1G016210.1	C88_C05H1G016420.1	C88_C05H1G016430.1	C88_C05H1G016440.1	C88_C05H1G018930.1	C88_C05H1G018940.1	C88_C05H1G018950.1	C88_C05H1G018960.1	C88_C05H1G018970.1	C88_C05H1G018980.1	C88_C05H2G042810.1	C88_C05H2G042820.1	C88_C05H2G042830.1	C88_C05H2G042840.1	C88_C05H2G042850.1	C88_C05H2G042860.1	C88_C05H2G042870.1	C88_C05H2G042880.1	C88_C05H2G045270.1	C88_C05H2G045280.1	C88_C05H2G045290.1	C88_C05H2G045300.1	C88_C05H2G045310.1	C88_C05H3G068570.1	C88_C05H3G068580.1	C88_C05H3G068590.1	C88_C05H3G068600.1	C88_C05H3G068610.1	C88_C05H3G068770.1	C88_C05H3G068780.1	C88_C05H3G068790.1	C88_C05H3G068800.1	C88_C05H3G068810.1	C88_C05H3G071060.1	C88_C05H3G071070.1	C88_C05H3G071080.1	C88_C05H3G071090.1	C88_C05H3G071100.1
OG0000152:	Sn_g10004.1	Sn_g10123.1	Sn_g10783.1	Sn_g10849	Sn_g10973.1	Sn_g11277	Sn_g13653	Sn_g1464.1	Sn_g14760.1	Sn_g14877	Sn_g14976	Sn_g15574.2	Sn_g16112	Sn_g16113	Sn_g17034.1	Sn_g17326.1	Sn_g18084.1	Sn_g19136.1	Sn_g19233	Sn_g19321	Sn_g19509.1	Sn_g19602.1	Sn_g19636.1	Sn_g19905	Sn_g22249	Sn_g22728	Sn_g22729	Sn_g22822.1	Sn_g23014	Sn_g23095	Sn_g23264	Sn_g23313	Sn_g23322.1	Sn_g23394	Sn_g23767.1	Sn_g24200.1	Sn_g27864	Sn_g28407.1	Sn_g3107.1	Sn_g31234	Sn_g31508	Sn_g31509	Sn_g31850.1	Sn_g31853	Sn_g31854	Sn_g32089	Sn_g32370.2	Sn_g33805	Sn_g34766
OG0000153:	C88_C01H1G002400.1	C88_C01H1G002410.1	C88_C01H1G002440.1	C88_C01H1G002440.2	C88_C01H1G002510.1	C88_C01H1G002510.2	C88_C01H1G002540.1	C88_C01H2G049700.1	C88_C01H2G049710.1	C88_C01H2G049720.1	C88_C01H2G049750.1	C88_C01H2G049770.1	C88_C01H2G049840.1	C88_C01H2G049840.2	C88_C01H3G097270.1	C88_C01H3G097290.1	C88_C01H3G097300.1	C88_C01H3G097330.1	C88_C01H3G097340.1	C88_C01H3G097350.1	C88_C01H3G097350.2	C88_C01H3G097350.3	C88_C01H3G097360.1	C88_C01H3G097380.1	C88_C01H3G097380.2	C88_C01H4G143240.1	C88_C01H4G143250.1	C88_C01H4G143250.2	C88_C01H4G143250.3	C88_C01H4G143280.1	C88_C01H4G143290.1	C88_C01H4G143320.1	C88_C04H3G074600.1	C88_C05H3G069620.1	C88_C05H4G096050.1	C88_C08H1G018420.1	C88_C12H2G036640.1	C88_C12H2G036640.2	SMEL4.1_01g037330.1	SaSP2275_utg139_g15375.1	SaSP2275_utg139_g15375.2	SaSP2275_utg139_g15375.3	SaSP2275_utg139_g15375.4	SaSP2275_utg296_g24779.1	SaSP2275_utg32_g01166.1	SaSP2275_utg32_g01167.1	SaSP2275_utg32_g01168.1	Sd_g14176	Sd_g14177
OG0000154:	C88_C11H1G000020.1	C88_C11H1G000020.2	C88_C11H1G000020.3	C88_C11H1G000020.4	C88_C11H1G000020.5	C88_C11H1G000020.6	C88_C11H1G000020.7	C88_C11H1G000020.8	C88_C11H1G000020.9	C88_C11H2G025820.1	C88_C11H2G025820.10	C88_C11H2G025820.11	C88_C11H2G025820.12	C88_C11H2G025820.13	C88_C11H2G025820.14	C88_C11H2G025820.15	C88_C11H2G025820.16	C88_C11H2G025820.2	C88_C11H2G025820.3	C88_C11H2G025820.4	C88_C11H2G025820.5	C88_C11H2G025820.6	C88_C11H2G025820.7	C88_C11H2G025820.8	C88_C11H2G025820.9	C88_C11H3G051110.1	C88_C11H3G051110.10	C88_C11H3G051110.11	C88_C11H3G051110.12	C88_C11H3G051110.2	C88_C11H3G051110.3	C88_C11H3G051110.4	C88_C11H3G051110.5	C88_C11H3G051110.6	C88_C11H3G051110.7	C88_C11H3G051110.8	C88_C11H3G051110.9	C88_C11H4G075880.1	C88_C11H4G075880.10	C88_C11H4G075880.11	C88_C11H4G075880.12	C88_C11H4G075880.13	C88_C11H4G075880.14	C88_C11H4G075880.15	C88_C11H4G075880.16	C88_C11H4G075880.17	C88_C11H4G075880.18	C88_C11H4G075880.19	C88_C11H4G075880.2
OG0000155:	C88_C12H1G027200.1	C88_C12H1G027200.10	C88_C12H1G027200.11	C88_C12H1G027200.12	C88_C12H1G027200.13	C88_C12H1G027200.14	C88_C12H1G027200.15	C88_C12H1G027200.16	C88_C12H1G027200.17	C88_C12H1G027200.18	C88_C12H1G027200.19	C88_C12H1G027200.2	C88_C12H1G027200.20	C88_C12H1G027200.21	C88_C12H1G027200.3	C88_C12H1G027200.4	C88_C12H1G027200.5	C88_C12H1G027200.6	C88_C12H1G027200.7	C88_C12H1G027200.8	C88_C12H1G027200.9	C88_C12H2G055510.1	C88_C12H2G055510.10	C88_C12H2G055510.11	C88_C12H2G055510.2	C88_C12H2G055510.3	C88_C12H2G055510.4	C88_C12H2G055510.5	C88_C12H2G055510.6	C88_C12H2G055510.7	C88_C12H2G055510.8	C88_C12H2G055510.9	C88_C12H3G083870.1	C88_C12H3G083870.10	C88_C12H3G083870.11	C88_C12H3G083870.2	C88_C12H3G083870.3	C88_C12H3G083870.4	C88_C12H3G083870.5	C88_C12H3G083870.6	C88_C12H3G083870.7	C88_C12H3G083870.8	C88_C12H3G083870.9	C88_C12H4G112630.1	C88_C12H4G112630.10	C88_C12H4G112630.11	C88_C12H4G112630.2	C88_C12H4G112630.3	C88_C12H4G112630.4
OG0000156:	C88_C00H3G047140.1	C88_C00H3G047150.1	C88_C05H2G035480.1	C88_C07H1G007360.1	C88_C07H2G034800.1	C88_C07H3G061800.1	C88_C09H1G006400.1	C88_C09H1G006410.1	C88_C09H1G006420.1	C88_C09H1G006430.1	C88_C09H1G006460.1	C88_C09H1G006460.2	C88_C09H1G010320.1	C88_C09H1G010330.1	C88_C09H2G035970.1	C88_C09H2G035980.1	C88_C09H2G035990.1	C88_C09H2G036000.1	C88_C09H2G036020.1	C88_C09H2G036020.2	C88_C09H2G039730.1	C88_C09H2G039740.1	C88_C09H3G066810.1	C88_C09H3G066820.1	C88_C09H3G066830.1	C88_C09H3G066840.1	C88_C09H3G070480.1	C88_C09H4G094950.1	C88_C09H4G094960.1	C88_C09H4G094970.1	C88_C09H4G094980.1	C88_C09H4G095000.1	C88_C09H4G098810.1	C88_C09H4G098820.1	C88_C10H1G014140.1	C88_C10H2G043110.1	C88_C10H3G072330.1	C88_C10H4G101080.1	SaSP2275_utg345_g27011.1	SaSP2275_utg345_g27012.1	SaSP2275_utg345_g27016.1	SaSP2275_utg377_g28192.1	SaSP2275_utg377_g28193.1	SaSP2275_utg377_g28194.1	SaSP2275_utg377_g28195.1	SaSP2275_utg62_g09127.1	SaSP2275_utg62_g09129.1	SaSP2275_utg62_g09130.1	SaSP2275_utg62_g09131.1
OG0000157:	C88_C00H3G047370.1	C88_C00H4G058190.1	C88_C00H4G077280.1	C88_C01H1G014670.1	C88_C01H2G058510.1	C88_C01H2G059600.1	C88_C01H2G066240.1	C88_C01H3G104850.1	C88_C01H3G109610.1	C88_C01H3G111600.1	C88_C01H4G152620.1	C88_C02H1G000880.1	C88_C02H3G065650.1	C88_C02H4G097960.1	C88_C02H4G104300.1	C88_C04H1G011640.1	C88_C04H1G012090.1	C88_C04H1G013580.1	C88_C04H2G048510.1	C88_C04H3G078330.1	C88_C04H3G081070.1	C88_C04H3G082490.1	C88_C05H3G067770.1	C88_C05H3G069140.1	C88_C05H4G094150.1	C88_C05H4G094810.1	C88_C05H4G095580.1	C88_C06H1G008270.1	C88_C06H2G041300.1	C88_C06H2G041910.1	C88_C06H3G073680.1	C88_C06H4G106680.1	C88_C07H1G008430.1	C88_C07H2G036690.1	C88_C08H2G037670.1	C88_C08H2G037670.2	C88_C08H3G053330.1	C88_C08H3G061400.1	C88_C08H3G061740.1	C88_C08H4G088160.1	C88_C08H4G088530.1	C88_C08H4G090840.1	C88_C09H1G011680.1	C88_C09H1G012350.1	C88_C09H1G015160.1	C88_C09H2G041430.1	C88_C09H3G070930.1	C88_C09H3G072640.1	C88_C09H4G097720.1
OG0000158:	C88_C00H1G005000.1	C88_C01H1G004130.1	C88_C01H1G026560.1	C88_C01H1G040890.1	C88_C01H2G079640.1	C88_C01H2G088830.1	C88_C01H3G099250.1	C88_C01H3G099600.1	C88_C01H3G105710.1	C88_C01H4G168330.1	C88_C01H4G182830.1	C88_C02H2G043740.1	C88_C02H3G069030.1	C88_C02H4G101690.1	C88_C02H4G108660.1	C88_C03H1G009920.1	C88_C03H2G044970.1	C88_C03H2G067460.1	C88_C03H3G080080.1	C88_C03H4G115170.1	C88_C04H1G003980.1	C88_C04H1G024630.1	C88_C04H1G024680.1	C88_C04H1G024780.1	C88_C04H1G024810.1	C88_C04H1G024830.1	C88_C04H1G024970.1	C88_C04H2G061110.1	C88_C04H2G061170.1	C88_C04H2G061220.1	C88_C04H2G061230.1	C88_C04H2G061240.1	C88_C04H2G061320.1	C88_C04H4G107380.1	C88_C05H1G011710.1	C88_C06H1G000840.1	C88_C06H2G045170.1	C88_C06H3G077110.1	C88_C08H2G037130.1	C88_C10H1G022270.1	C88_C10H1G022350.1	C88_C10H1G024260.1	C88_C10H2G053180.1	C88_C10H3G080400.1	C88_C11H2G033450.1	C88_C11H3G060310.1	C88_C11H3G061880.1	C88_C11H4G082030.1	C88_C12H1G008990.1
OG0000159:	C88_C05H1G025190.1	C88_C05H2G051420.1	C88_C05H2G051420.2	C88_C05H3G077780.1	C88_C05H3G077780.2	C88_C05H4G103610.1	C88_C05H4G103610.2	C88_C10H1G024480.1	C88_C10H1G024480.2	C88_C10H1G024480.3	C88_C10H1G024480.4	C88_C10H2G051150.1	C88_C10H2G051150.2	C88_C10H2G051150.3	C88_C10H2G051150.4	C88_C10H2G051150.5	C88_C10H2G051150.6	C88_C10H2G051150.7	C88_C10H2G051150.8	C88_C10H2G051150.9	C88_C10H3G082430.1	C88_C10H4G111050.1	C88_C10H4G111050.2	C88_C10H4G111050.3	C88_C10H4G111050.4	C88_C11H1G008020.1	C88_C11H1G008020.2	C88_C11H1G008020.3	C88_C11H1G008020.4	C88_C11H1G008020.5	C88_C11H2G033980.1	C88_C11H2G033980.2	C88_C11H3G057820.1	C88_C11H3G057820.2	C88_C11H3G057820.3	C88_C11H3G057820.4	C88_C11H3G057820.5	C88_C11H3G057820.6	C88_C11H3G057820.7	C88_C11H4G082560.1	C88_C11H4G082560.2	SMEL4.1_11g004770.1	SaSP2275_utg109_g13530.1	SaSP2275_utg109_g13530.2	SaSP2275_utg376_g28139.1	SaSP2275_utg376_g28139.2	SaSP2275_utg962_g31913.1	Sd_g21505	Sd_g21507.3
OG0000160:	C88_C07H1G012670.1	C88_C07H1G012670.2	C88_C07H1G012670.3	C88_C07H1G012670.4	C88_C07H2G040000.1	C88_C07H2G040000.2	C88_C07H2G040000.3	C88_C07H3G066670.1	C88_C07H3G066670.2	C88_C07H3G066670.3	C88_C07H3G066670.4	C88_C07H3G066670.5	C88_C07H4G093530.1	C88_C07H4G093530.2	C88_C07H4G093530.3	C88_C08H1G005930.1	C88_C08H2G031300.1	C88_C08H3G058430.1	C88_C08H4G085150.1	C88_C12H1G022760.1	C88_C12H1G022760.2	C88_C12H1G022800.1	C88_C12H1G022800.2	C88_C12H2G051370.1	C88_C12H2G051370.2	C88_C12H2G051400.1	C88_C12H3G079630.1	C88_C12H3G079630.2	C88_C12H3G079630.3	C88_C12H3G079650.1	C88_C12H4G108240.1	C88_C12H4G108240.2	C88_C12H4G108240.3	C88_C12H4G108240.4	C88_C12H4G108240.5	C88_C12H4G108280.1	C88_C12H4G108280.2	SMEL4.1_07g013380.1	SMEL4.1_08g005350.1	SMEL4.1_08g005370.1	SMEL4.1_12g001640.1	SaSP2275_utg173_g17843.1	SaSP2275_utg173_g17843.2	SaSP2275_utg173_g17846.1	SaSP2275_utg326_g26188.1	SaSP2275_utg326_g26188.2	Sd_g14022	Sd_g18847	Sd_g7232
OG0000161:	C88_C01H1G005490.1	C88_C01H1G005490.2	C88_C01H1G008390.1	C88_C01H1G012300.1	C88_C01H1G012320.1	C88_C01H1G014500.1	C88_C01H1G014880.1	C88_C01H1G016020.1	C88_C01H1G018980.1	C88_C01H2G062360.1	C88_C01H2G065070.1	C88_C01H2G065950.1	C88_C01H3G109850.1	C88_C01H3G110510.1	C88_C01H4G150890.1	C88_C01H4G159530.1	C88_C02H1G000630.1	C88_C02H1G002370.1	C88_C02H1G004890.1	C88_C02H1G008350.1	C88_C02H2G032630.1	C88_C02H2G037370.1	C88_C02H4G102160.1	C88_C02H4G105500.1	C88_C03H1G006630.1	C88_C03H2G041660.1	C88_C03H3G076900.1	C88_C04H1G003010.1	C88_C04H1G006250.1	C88_C04H1G017500.1	C88_C04H2G061200.1	C88_C04H4G110490.1	C88_C05H1G019140.1	C88_C05H2G042290.1	C88_C05H3G068060.1	C88_C05H3G069700.1	C88_C05H4G094440.1	C88_C05H4G096130.1	C88_C06H2G040310.1	C88_C06H3G072670.1	C88_C06H3G075500.1	C88_C06H4G105670.1	C88_C07H1G007200.1	C88_C07H2G032480.1	C88_C07H2G038060.1	C88_C08H1G004910.1	C88_C08H1G008910.1	C88_C08H2G034260.1	C88_C08H3G060120.1
OG0000162:	C88_C01H2G061790.1	C88_C01H2G062350.1	C88_C01H3G109470.1	C88_C01H3G115780.1	C88_C03H1G006850.1	C88_C03H2G041910.1	C88_C03H3G077080.1	C88_C03H4G112170.1	C88_C04H1G006690.1	C88_C04H2G045840.1	C88_C04H2G048350.1	C88_C04H2G051200.1	C88_C04H3G081850.1	C88_C04H3G094090.1	C88_C04H4G113850.1	C88_C04H4G114580.1	C88_C05H1G015300.1	C88_C05H3G067210.1	C88_C05H4G093530.1	C88_C07H1G006650.1	C88_C07H3G064030.1	C88_C07H4G091460.1	C88_C07H4G098210.1	C88_C08H3G060490.1	C88_C08H4G087260.1	C88_C09H3G071540.1	C88_C10H1G005960.1	C88_C10H2G035150.1	C88_C10H3G063790.1	C88_C10H3G064570.1	C88_C10H4G093450.1	C88_C11H1G014200.1	C88_C11H2G028760.1	C88_C11H2G028770.1	C88_C11H4G089150.1	C88_C12H1G009120.1	C88_C12H2G037860.1	C88_C12H3G066020.1	SaSP2275_utg116_g13914.1	Sd_g725	Sn_g35634	Solyc01T000812.1	Solyc01T001188.1	Solyc01T001189.1	Solyc02T001767.1	Solyc02T001768.1	Solyc04T001295.1	Solyc05T000744.1	Solyc05T001697.1
OG0000163:	C88_C11H1G024650.1	C88_C11H1G024650.2	C88_C11H1G024650.3	C88_C11H1G024650.4	C88_C11H1G024650.5	C88_C11H1G024650.6	C88_C11H2G049890.1	C88_C11H2G049890.2	C88_C11H2G049890.3	C88_C11H2G049890.4	C88_C11H2G049890.5	C88_C11H2G049890.6	C88_C11H3G074670.1	C88_C11H3G074670.2	C88_C11H3G074670.3	C88_C11H3G074670.4	C88_C11H3G074670.5	C88_C11H3G074670.6	C88_C11H4G098270.1	C88_C11H4G098270.10	C88_C11H4G098270.11	C88_C11H4G098270.12	C88_C11H4G098270.13	C88_C11H4G098270.14	C88_C11H4G098270.15	C88_C11H4G098270.2	C88_C11H4G098270.3	C88_C11H4G098270.4	C88_C11H4G098270.5	C88_C11H4G098270.6	C88_C11H4G098270.7	C88_C11H4G098270.8	C88_C11H4G098270.9	C88_C12H1G022060.1	C88_C12H1G022060.2	C88_C12H1G022060.3	C88_C12H1G022060.4	C88_C12H2G050610.1	C88_C12H2G050610.2	C88_C12H2G050610.3	C88_C12H2G050610.4	C88_C12H2G050610.5	C88_C12H2G050610.6	C88_C12H3G078920.1	C88_C12H3G078920.2	C88_C12H3G078920.3	C88_C12H3G078920.4	C88_C12H3G078920.5	C88_C12H3G078920.6
OG0000164:	C88_C00H1G016310.1	C88_C00H1G016310.2	C88_C00H1G016310.3	C88_C00H1G016310.4	C88_C00H1G016310.5	C88_C00H1G016310.6	C88_C04H1G009330.1	C88_C04H1G009330.2	C88_C04H1G009330.3	C88_C04H2G043660.1	C88_C04H2G043660.2	C88_C04H2G043660.3	C88_C04H3G078530.1	C88_C04H3G078530.2	C88_C04H3G078530.3	C88_C04H4G109390.1	C88_C04H4G109390.2	C88_C10H1G026030.1	C88_C10H1G026030.2	C88_C10H1G026030.3	C88_C10H1G026750.1	C88_C10H2G049590.1	C88_C10H2G049590.2	C88_C10H2G049590.3	C88_C10H2G055650.1	C88_C10H3G083950.1	C88_C10H3G084680.1	C88_C10H4G112610.1	C88_C10H4G112610.2	C88_C10H4G112610.3	C88_C10H4G113360.1	SMEL4.1_08g010820.1	SMEL4.1_10g025150.1	SMEL4.1_10g025740.1	SMEL4.1_11g022210.1	SaSP2275_utg109_g13308.1	SaSP2275_utg109_g13308.2	SaSP2275_utg109_g13379.1	SaSP2275_utg109_g13379.2	SaSP2275_utg1157_g32394.1	SaSP2275_utg1157_g32394.2	SaSP2275_utg1157_g32394.3	Sd_g16593	Sd_g4651	Sd_g6218	Sn_g28435	Sn_g28508	Sn_g28509	Sn_g32801
OG0000165:	C88_C02H1G004780.1	C88_C02H1G004780.2	C88_C02H1G004780.3	C88_C02H1G004780.4	C88_C02H1G004790.1	C88_C02H2G037170.1	C88_C02H2G037170.2	C88_C02H2G037170.3	C88_C02H2G037180.1	C88_C02H2G037190.1	C88_C02H2G037190.2	C88_C02H3G069370.1	C88_C02H3G069380.1	C88_C02H3G069380.2	C88_C02H3G069380.3	C88_C02H3G069380.4	C88_C02H3G069390.1	C88_C02H4G101980.1	C88_C02H4G101980.2	C88_C02H4G101980.3	C88_C02H4G101980.4	C88_C02H4G101980.5	C88_C02H4G101980.6	C88_C02H4G101980.7	C88_C02H4G101980.8	C88_C02H4G101990.1	C88_C02H4G101990.2	C88_C02H4G101990.3	C88_C02H4G102000.1	C88_C02H4G102000.2	C88_C03H1G002790.1	C88_C03H1G002790.2	C88_C03H2G037970.1	C88_C03H3G073140.1	C88_C03H4G108230.1	C88_C03H4G108230.2	SMEL4.1_02g004290.1	SMEL4.1_02g004310.1	SMEL4.1_02g004350.1	SMEL4.1_02g004360.1	SMEL4.1_03g001710.1	SaSP2275_utg456_g29135.1	SaSP2275_utg456_g29135.2	SaSP2275_utg456_g29135.4	SaSP2275_utg456_g29137.1	SaSP2275_utg456_g29137.2	SaSP2275_utg456_g29137.3	SaSP2275_utg456_g29137.4	SaSP2275_utg456_g29137.5
OG0000166:	C88_C02H1G009910.1	C88_C02H1G009920.1	C88_C02H1G009930.1	C88_C02H1G009940.1	C88_C02H2G042250.1	C88_C02H2G042260.1	C88_C02H2G042270.1	C88_C02H2G042280.1	C88_C02H3G074510.1	C88_C02H3G074520.1	C88_C02H3G074610.1	C88_C02H3G074620.1	C88_C02H3G074630.1	C88_C02H3G074640.1	C88_C02H3G074830.1	C88_C02H3G074840.1	C88_C02H3G074850.1	C88_C02H3G074860.1	C88_C02H4G107110.1	C88_C02H4G107120.1	C88_C02H4G107130.1	C88_C02H4G107150.1	C88_C02H4G107160.1	C88_C02H4G107170.1	C88_C02H4G107180.1	C88_C02H4G107190.1	C88_C12H1G003410.1	C88_C12H1G003420.1	C88_C12H2G031850.1	C88_C12H2G031850.2	C88_C12H2G031860.1	C88_C12H3G060310.1	C88_C12H3G060320.1	C88_C12H4G088530.1	C88_C12H4G088540.1	SMEL4.1_02g009510.1	SMEL4.1_05g020180.1	SMEL4.1_05g020190.1	SaSP2275_utg279_g24147.1	SaSP2275_utg279_g24148.1	SaSP2275_utg279_g24148.2	SaSP2275_utg279_g24149.1	SaSP2275_utg279_g24149.2	SaSP2275_utg698_g31343.1	SaSP2275_utg698_g31344.1	Sd_g24906	Sd_g24907.2	Sd_g24915	Sd_g24916
OG0000167:	C88_C01H3G109990.1	C88_C01H3G111460.1	C88_C02H1G002460.1	C88_C02H2G037650.1	C88_C02H2G037650.2	C88_C02H4G102510.1	C88_C02H4G102510.2	C88_C03H1G010160.1	C88_C03H1G010180.1	C88_C03H3G069710.1	C88_C03H3G069710.2	C88_C03H3G080320.1	C88_C03H3G080340.1	C88_C04H1G010250.1	C88_C04H1G010250.2	C88_C04H1G010250.3	C88_C04H1G012120.1	C88_C04H2G048820.1	C88_C04H3G080790.1	C88_C06H1G008490.1	C88_C06H1G008500.1	C88_C06H2G041970.1	C88_C06H2G041980.1	C88_C06H3G073550.1	C88_C06H3G073570.1	C88_C06H4G106550.1	C88_C06H4G106570.1	C88_C07H1G009210.1	C88_C07H1G009250.1	C88_C07H1G009260.1	C88_C07H4G085350.1	C88_C07H4G090260.1	C88_C08H1G018620.1	C88_C08H3G055260.1	C88_C08H3G055260.2	C88_C09H1G012830.1	C88_C09H2G040580.1	C88_C09H2G040590.1	C88_C09H4G099650.1	C88_C12H1G014810.1	C88_C12H2G043410.1	C88_C12H4G099890.1	SMEL4.1_00g010350.1	SMEL4.1_01g026700.1	SaSP2275_utg131_g14639.1	SaSP2275_utg170_g17329.1	SaSP2275_utg309_g25539.1	SaSP2275_utg73_g10451.1	Sd_g12572.1
OG0000168:	PRAM_116774.1.p1	PRAM_116774.1.p3	PRAM_118901.1.p3	PRAM_120484.1.p1	PRAM_128344.1.p1	PRAM_129837.1.p1	PRAM_136893.1.p1	PRAM_141056.1.p1	PRAM_18496.1.p2	PRAM_77328.1.p1	PRAM_7815.1.p1	Solyc01T000407.1	Solyc01T000407.2	Solyc01T000524.1	Solyc02T000047.1	Solyc02T000211.1	Solyc03T000675.1	Solyc03T000862.1	Solyc03T000887.1	Solyc03T000997.1	Solyc03T001066.1	Solyc03T001141.2	Solyc03T001785.1	Solyc03T001911.1	Solyc04T000666.1	Solyc04T000740.1	Solyc04T001302.1	Solyc04T001321.1	Solyc04T001915.1	Solyc06T000221.1	Solyc06T000732.1	Solyc06T001070.2	Solyc07T000916.1	Solyc07T000926.1	Solyc07T000985.1	Solyc07T001212.1	Solyc07T001346.1	Solyc08T000226.1	Solyc08T000690.1	Solyc08T000932.1	Solyc08T001038.1	Solyc08T001300.1	Solyc08T001866.1	Solyc09T000658.1	Solyc09T001103.1	Solyc09T001294.1	Solyc09T001300.1	Solyc09T001302.1	Solyc09T001377.1
OG0000169:	C88_C02H3G066730.1	C88_C02H4G099070.1	C88_C03H1G007370.1	C88_C03H2G042370.1	C88_C03H3G077560.1	C88_C03H4G112710.1	C88_C04H1G015700.1	C88_C04H4G115930.1	C88_C05H3G067080.1	C88_C05H4G093390.1	C88_C08H2G032990.1	C88_C09H2G041510.1	C88_C09H3G071050.1	C88_C09H3G071110.1	C88_C09H4G099910.1	C88_C12H1G012820.1	C88_C12H1G012930.1	C88_C12H1G014770.1	C88_C12H2G041590.1	C88_C12H3G069910.1	C88_C12H4G098010.1	Sd_g148	Sd_g22325	Sd_g24621	Sd_g25231	Sn_g10097	Sn_g14475.1	Sn_g16530	Sn_g16834	Sn_g20163.2	Sn_g22224	Sn_g223	Sn_g29643	Sn_g305	Sn_g306	Sn_g30653	Sn_g30985	Sn_g31491	Sn_g31561	Sn_g32267	Sn_g35643	Sn_g37155	Sn_g4955.2	Sn_g4992	Sn_g4993	Sn_g5039	Sn_g6315.1	Sn_g6446.1	Sn_g7143
OG0000170:	C88_C01H1G003690.1	C88_C01H2G051290.1	C88_C01H2G051290.2	C88_C01H2G051290.3	C88_C01H3G098600.1	C88_C01H3G098600.2	C88_C01H4G144510.1	C88_C01H4G144510.2	C88_C01H4G144510.3	C88_C01H4G144510.4	C88_C04H2G046550.1	C88_C04H2G046550.2	C88_C04H2G046550.3	C88_C04H2G046550.4	C88_C04H2G046550.5	C88_C04H2G046550.6	C88_C04H3G081010.1	C88_C04H3G081010.2	C88_C04H3G081010.3	C88_C04H3G081010.4	C88_C04H4G112130.1	C88_C04H4G112130.2	C88_C05H1G009440.1	C88_C05H2G035620.1	C88_C05H3G061690.1	C88_C05H3G061690.2	C88_C05H4G088050.1	SMEL4.1_01g037960.1	SMEL4.1_03g010820.1	SMEL4.1_11g013750.1	SaSP2275_utg351_g27317.1	SaSP2275_utg351_g27317.2	SaSP2275_utg351_g27317.3	SaSP2275_utg351_g27317.4	SaSP2275_utg465_g29485.1	SaSP2275_utg465_g29485.2	SaSP2275_utg465_g29485.3	SaSP2275_utg465_g29486.1	SaSP2275_utg465_g29486.2	SaSP2275_utg465_g29486.3	SaSP2275_utg465_g29486.4	SaSP2275_utg701_g31397.1	SaSP2275_utg701_g31397.2	SaSP2275_utg701_g31397.3	SaSP2275_utg701_g31397.4	Sd_g28102	Sd_g28465	Sn_g22580	Sn_g23640
OG0000171:	C88_C03H1G023510.1	C88_C03H1G023510.2	C88_C03H2G058660.1	C88_C03H2G058660.2	C88_C03H2G058660.3	C88_C03H3G093880.1	C88_C03H3G093880.2	C88_C03H3G093880.3	C88_C03H4G128300.1	C88_C03H4G128300.2	C88_C03H4G128300.3	C88_C03H4G128300.4	C88_C06H1G026180.1	C88_C06H1G026180.2	C88_C06H1G026180.3	C88_C06H1G026180.4	C88_C06H1G026180.5	C88_C06H2G058610.1	C88_C06H2G058610.2	C88_C06H2G058610.3	C88_C06H2G058610.4	C88_C06H2G058610.5	C88_C06H2G058610.6	C88_C06H2G058610.7	C88_C06H3G092030.1	C88_C06H3G092030.10	C88_C06H3G092030.11	C88_C06H3G092030.12	C88_C06H3G092030.2	C88_C06H3G092030.3	C88_C06H3G092030.4	C88_C06H3G092030.5	C88_C06H3G092030.6	C88_C06H3G092030.7	C88_C06H3G092030.8	C88_C06H3G092030.9	C88_C06H4G124080.10	C88_C06H4G124080.2	C88_C06H4G124080.3	C88_C06H4G124080.4	C88_C06H4G124080.5	C88_C06H4G124080.6	C88_C06H4G124080.8	C88_C06H4G124080.9	SMEL4.1_03g023830.1	SMEL4.1_06g023470.1	SMEL4.1_06g023480.1	SaSP2275_utg226_g22209.1	SaSP2275_utg45_g04306.1
OG0000172:	C88_C03H1G033340.1	C88_C03H1G033350.1	C88_C03H1G033350.2	C88_C03H1G033510.1	C88_C03H1G033510.2	C88_C03H1G033510.3	C88_C03H1G033510.4	C88_C03H2G068180.1	C88_C03H2G068180.2	C88_C03H2G068180.3	C88_C03H2G068180.4	C88_C03H2G068180.5	C88_C03H2G068180.6	C88_C03H3G103700.1	C88_C03H3G103710.1	C88_C03H3G103860.1	C88_C03H3G103860.2	C88_C03H4G138320.1	C88_C03H4G138320.2	C88_C03H4G138320.3	C88_C03H4G138320.4	C88_C06H1G021810.1	C88_C06H2G054780.1	C88_C06H3G088280.1	C88_C06H4G120120.1	C88_C12H1G009410.1	C88_C12H1G009410.2	C88_C12H1G009410.3	C88_C12H2G038130.1	C88_C12H2G038130.2	C88_C12H3G066540.1	C88_C12H3G066540.2	C88_C12H4G094530.1	SMEL4.1_03g032900.1	SMEL4.1_06g019670.1	SaSP2275_utg226_g21843.1	SaSP2275_utg226_g21843.2	SaSP2275_utg226_g21843.3	SaSP2275_utg308_g25440.1	SaSP2275_utg308_g25440.2	SaSP2275_utg308_g25440.3	SaSP2275_utg308_g25440.4	SaSP2275_utg308_g25440.5	SaSP2275_utg96_g12779.1	SaSP2275_utg96_g12779.2	SaSP2275_utg96_g12779.3	Sd_g11416	Sd_g1173	Sd_g14267
OG0000173:	C88_C01H4G147050.3	C88_C01H4G147050.4	C88_C01H4G147050.5	C88_C06H1G028310.1	C88_C06H1G028310.2	C88_C06H1G028310.3	C88_C06H2G060780.1	C88_C06H2G060780.2	C88_C06H2G060780.3	C88_C06H2G060780.4	C88_C06H2G060780.5	C88_C06H3G094150.1	C88_C06H3G094150.2	C88_C06H3G094150.3	C88_C06H3G094150.4	C88_C06H4G126260.1	C88_C06H4G126260.2	C88_C06H4G126260.3	C88_C06H4G126260.4	C88_C11H1G023480.1	C88_C11H1G023480.2	C88_C11H1G023480.3	C88_C11H2G049010.1	C88_C11H2G049010.2	C88_C11H2G049010.3	C88_C11H2G049010.4	C88_C11H2G049010.5	C88_C11H3G073910.1	C88_C11H3G073910.2	C88_C11H4G097520.1	C88_C11H4G097520.2	C88_C11H4G097520.3	C88_C11H4G097520.4	SMEL4.1_00g004690.1	SMEL4.1_06g026390.1	SaSP2275_utg180_g19155.1	SaSP2275_utg180_g19155.2	SaSP2275_utg180_g19155.3	SaSP2275_utg180_g19155.4	SaSP2275_utg180_g19155.5	SaSP2275_utg54_g05495.1	SaSP2275_utg54_g05495.2	SaSP2275_utg54_g05495.3	SaSP2275_utg54_g05495.4	SaSP2275_utg54_g05495.5	Sd_g25996.1	Sd_g29649	Sd_g29651	Sd_g416.2
OG0000174:	C88_C11H1G010620.1	C88_C11H1G010620.2	C88_C11H1G010620.3	C88_C11H1G010620.4	C88_C11H1G010620.5	C88_C11H1G010620.6	C88_C11H1G010620.7	C88_C11H1G010660.1	C88_C11H1G010660.10	C88_C11H1G010660.2	C88_C11H1G010660.3	C88_C11H1G010660.4	C88_C11H1G010660.5	C88_C11H1G010660.6	C88_C11H1G010660.7	C88_C11H1G010660.8	C88_C11H1G010660.9	C88_C11H2G036680.1	C88_C11H2G036680.10	C88_C11H2G036680.11	C88_C11H2G036680.12	C88_C11H2G036680.13	C88_C11H2G036680.2	C88_C11H2G036680.3	C88_C11H2G036680.4	C88_C11H2G036680.5	C88_C11H2G036680.6	C88_C11H2G036680.7	C88_C11H2G036680.8	C88_C11H2G036680.9	C88_C11H3G060440.1	C88_C11H3G060440.2	C88_C11H3G060440.3	C88_C11H3G060440.4	C88_C11H3G060440.5	C88_C11H3G060440.6	C88_C11H3G060440.7	C88_C11H3G060440.8	C88_C11H3G060440.9	C88_C11H3G060460.1	C88_C11H3G060460.2	C88_C11H3G060460.3	C88_C11H3G060460.4	C88_C11H3G060460.5	C88_C11H4G085430.1	C88_C11H4G085430.10	C88_C11H4G085430.2	C88_C11H4G085430.3	C88_C11H4G085430.4
OG0000175:	C88_C04H1G004170.1	C88_C04H1G004570.1	C88_C04H1G005000.1	C88_C04H2G038540.1	C88_C04H2G038600.1	C88_C04H2G038620.1	C88_C04H2G038640.1	C88_C04H2G038950.1	C88_C04H2G038970.1	C88_C04H2G039550.1	C88_C04H3G074450.1	C88_C04H3G074640.2	C88_C04H3G074640.3	C88_C04H3G075110.1	C88_C04H3G075110.2	C88_C04H3G075110.3	C88_C04H3G075130.1	C88_C04H3G075350.1	C88_C04H4G104610.1	C88_C04H4G104950.1	C88_C04H4G105030.1	C88_C04H4G105080.1	C88_C04H4G105160.1	C88_C04H4G105700.1	C88_C04H4G105740.1	SMEL4.1_00g005870.1	SMEL4.1_01g015880.1	SMEL4.1_01g030820.1	SMEL4.1_01g032720.1	SMEL4.1_08g017790.1	SMEL4.1_11g019040.1	SMEL4.1_11g021510.1	SMEL4.1_11g021520.1	SMEL4.1_11g021530.1	SMEL4.1_11g021540.1	SMEL4.1_11g021900.1	SMEL4.1_11g021940.1	SMEL4.1_11g021950.1	SMEL4.1_11g021960.1	Sd_g5592	Sd_g5593	Sd_g5606.1	Sd_g5607	Sn_g17919.1	Sn_g37349	Sn_g37350	Sn_g37351	Sn_g37352.1	Sn_g37364.1
OG0000176:	C88_C03H1G017440.1	C88_C03H2G055900.1	C88_C03H2G055910.1	C88_C03H2G056130.1	C88_C03H3G085720.1	C88_C03H3G087740.1	C88_C03H3G088040.1	C88_C03H4G122290.1	C88_C08H1G004280.1	C88_C08H1G004280.2	C88_C08H1G023650.1	C88_C08H1G023650.2	C88_C08H2G029540.1	C88_C08H2G051070.1	C88_C08H2G051070.2	C88_C08H2G051110.1	C88_C08H3G056710.1	C88_C08H3G077310.1	C88_C08H4G083500.1	C88_C08H4G083500.2	C88_C08H4G103580.1	C88_C12H1G007860.1	C88_C12H2G036520.1	C88_C12H3G064700.1	C88_C12H3G064700.2	C88_C12H3G064700.3	C88_C12H3G065110.1	C88_C12H3G065110.2	C88_C12H4G093170.1	SMEL4.1_03g018900.1	SMEL4.1_05g016360.1	SMEL4.1_08g026480.1	SaSP2275_utg209_g20848.1	SaSP2275_utg209_g20848.2	SaSP2275_utg209_g20848.3	SaSP2275_utg25_g00730.1	SaSP2275_utg25_g00730.2	SaSP2275_utg25_g00730.3	SaSP2275_utg29_g01050.1	SaSP2275_utg29_g01050.2	SaSP2275_utg36_g02484.1	SaSP2275_utg36_g02484.2	SaSP2275_utg36_g02484.3	Sd_g18158	Sd_g20578.1	Sd_g23502	Sn_g39343	Sn_g5499	Sn_g6949
OG0000177:	C88_C06H1G001850.1	C88_C06H1G001850.2	C88_C06H1G001850.3	C88_C06H1G001850.4	C88_C06H1G001850.5	C88_C06H1G001850.6	C88_C06H2G035880.1	C88_C06H2G035880.2	C88_C06H2G035880.3	C88_C06H2G035880.4	C88_C06H2G035880.5	C88_C06H2G035880.6	C88_C06H3G068330.1	C88_C06H3G068330.2	C88_C06H3G068330.3	C88_C06H3G068330.4	C88_C06H3G068330.5	C88_C06H3G068330.6	C88_C06H3G068330.7	C88_C06H3G068330.8	C88_C06H4G101680.1	C88_C06H4G101680.2	C88_C06H4G101680.3	C88_C06H4G101680.4	C88_C09H1G017430.1	C88_C09H1G017430.2	C88_C09H2G047400.1	C88_C09H2G047400.2	C88_C09H3G076030.1	C88_C09H3G076030.10	C88_C09H3G076030.11	C88_C09H3G076030.2	C88_C09H3G076030.3	C88_C09H3G076030.4	C88_C09H3G076030.5	C88_C09H3G076030.6	C88_C09H3G076030.7	C88_C09H3G076030.8	C88_C09H3G076030.9	C88_C09H4G105680.1	C88_C09H4G105680.2	SMEL4.1_09g013370.1	SaSP2275_utg294_g24588.1	SaSP2275_utg294_g24588.2	SaSP2275_utg294_g24588.3	SaSP2275_utg294_g24588.4	SaSP2275_utg845_g31648.1	SaSP2275_utg845_g31648.2	SaSP2275_utg845_g31648.3
OG0000178:	C88_C00H1G000880.1	C88_C00H1G000890.1	C88_C00H1G000910.1	C88_C00H1G000920.1	C88_C00H1G000930.1	C88_C08H1G015230.1	C88_C08H1G015240.1	C88_C08H1G015280.1	C88_C08H1G015290.1	C88_C08H1G015300.1	C88_C08H2G041180.1	C88_C08H2G041190.1	C88_C08H2G041210.1	C88_C08H2G041240.1	C88_C08H2G041250.1	C88_C08H2G041270.1	C88_C08H2G041280.1	C88_C08H2G041290.1	C88_C08H3G067260.1	C88_C08H3G067290.1	C88_C08H3G067310.1	C88_C08H3G067320.1	C88_C08H3G067340.1	C88_C08H4G094180.1	C88_C08H4G094190.1	C88_C08H4G094210.1	C88_C08H4G094240.1	C88_C08H4G094250.1	C88_C08H4G094270.1	C88_C08H4G094280.1	C88_C08H4G094290.1	SMEL4.1_08g016820.1	SMEL4.1_08g016830.1	SMEL4.1_08g016850.1	SMEL4.1_08g016860.1	SMEL4.1_08g016870.1	SaSP2275_utg303_g24894.1	SaSP2275_utg303_g24895.1	SaSP2275_utg303_g24896.1	SaSP2275_utg303_g24897.1	SaSP2275_utg303_g24898.1	Sd_g14596	Sd_g14598	Sd_g14600	Sn_g497	Sn_g499	Sn_g500	Sn_g502	Sn_g504
OG0000179:	C88_C07H1G012930.1	C88_C07H1G012940.1	C88_C07H1G012960.1	C88_C07H1G012990.1	C88_C07H1G013010.1	C88_C07H1G013020.1	C88_C07H1G013040.1	C88_C07H1G013090.1	C88_C07H1G025090.1	C88_C07H1G025090.2	C88_C07H1G025090.3	C88_C07H2G040290.1	C88_C07H2G040320.1	C88_C07H2G040370.1	C88_C07H2G040400.1	C88_C07H3G066960.1	C88_C07H3G066990.1	C88_C07H3G067020.1	C88_C07H3G067030.1	C88_C07H3G067040.1	C88_C07H3G079080.1	C88_C07H3G079080.2	C88_C07H3G079080.3	C88_C07H3G079080.4	C88_C07H4G093830.1	C88_C07H4G093830.2	C88_C07H4G093830.3	C88_C07H4G093830.4	C88_C07H4G093830.5	C88_C07H4G093830.6	C88_C07H4G093850.1	C88_C07H4G093870.1	C88_C07H4G093900.1	C88_C07H4G093920.1	C88_C07H4G093940.1	C88_C07H4G093960.1	C88_C07H4G094010.1	SMEL4.1_07g013890.1	SP2273_Scf34_g00302.1	SP2273_Scf34_g00302.2	SaSP2275_utg179_g19036.1	SaSP2275_utg179_g19037.1	SaSP2275_utg179_g19038.1	SaSP2275_utg179_g19039.1	SaSP2275_utg179_g19040.1	SaSP2275_utg179_g19044.1	SaSP2275_utg179_g19044.2	Sd_g28449	Sn_g25546
OG0000180:	C88_C00H1G009620.1	C88_C05H1G006280.1	C88_C05H1G006310.1	C88_C05H1G012530.1	C88_C05H1G013990.1	C88_C05H1G014000.1	C88_C05H2G032780.1	C88_C05H2G032790.1	C88_C05H2G032860.1	C88_C05H2G032880.1	C88_C05H2G032900.1	C88_C05H2G032910.1	C88_C05H2G038040.1	C88_C05H2G038900.1	C88_C05H2G038920.1	C88_C05H2G041650.1	C88_C05H3G058760.1	C88_C05H3G058770.1	C88_C05H3G058850.1	C88_C05H3G058860.1	C88_C05H3G064040.1	C88_C05H3G064920.1	C88_C05H3G064930.1	C88_C05H3G064950.1	C88_C05H3G064960.1	C88_C05H3G064970.1	C88_C05H3G066560.1	C88_C05H3G066570.1	C88_C05H4G085180.1	C88_C05H4G085190.1	C88_C05H4G085260.1	C88_C05H4G085280.1	C88_C05H4G085300.1	C88_C05H4G085320.1	C88_C05H4G090360.1	C88_C05H4G091230.1	C88_C05H4G091240.1	C88_C05H4G091260.1	C88_C05H4G091270.1	C88_C05H4G091280.1	C88_C05H4G092880.1	C88_C05H4G092890.1	C88_C10H1G013270.1	C88_C10H2G042250.1	C88_C10H3G071470.1	C88_C10H4G100230.1	SMEL4.1_01g018540.1	SMEL4.1_01g018890.1	SaSP2275_utg183_g19667.1
OG0000181:	C88_C04H1G012350.1	C88_C04H1G012350.2	C88_C04H1G012350.3	C88_C04H1G012350.4	C88_C04H1G012350.5	C88_C04H1G012350.6	C88_C04H1G012350.7	C88_C04H1G012350.8	C88_C04H1G012350.9	C88_C04H2G048290.1	C88_C04H2G048290.10	C88_C04H2G048290.11	C88_C04H2G048290.12	C88_C04H2G048290.13	C88_C04H2G048290.14	C88_C04H2G048290.15	C88_C04H2G048290.16	C88_C04H2G048290.17	C88_C04H2G048290.18	C88_C04H2G048290.19	C88_C04H2G048290.2	C88_C04H2G048290.20	C88_C04H2G048290.21	C88_C04H2G048290.3	C88_C04H2G048290.4	C88_C04H2G048290.5	C88_C04H2G048290.6	C88_C04H2G048290.7	C88_C04H2G048290.8	C88_C04H2G048290.9	C88_C04H3G082760.1	C88_C04H3G082760.2	C88_C04H3G082760.3	C88_C04H3G082760.4	C88_C04H3G082760.5	C88_C04H3G082760.6	C88_C04H3G082760.7	C88_C04H3G082760.8	C88_C04H3G082760.9	C88_C04H4G113900.1	C88_C04H4G113900.10	C88_C04H4G113900.11	C88_C04H4G113900.12	C88_C04H4G113900.13	C88_C04H4G113900.14	C88_C04H4G113900.2	C88_C04H4G113900.3	C88_C04H4G113900.4	C88_C04H4G113900.5
OG0000182:	C88_C07H1G015050.1	C88_C07H1G016400.1	C88_C07H1G016420.1	C88_C07H1G016430.1	C88_C07H1G016550.1	C88_C07H2G041560.1	C88_C07H2G042280.1	C88_C07H2G042290.1	C88_C07H2G043910.1	C88_C07H2G043920.1	C88_C07H3G068220.1	C88_C07H3G068270.1	C88_C07H3G068350.1	C88_C07H3G068370.1	C88_C07H3G068870.1	C88_C07H3G070180.1	C88_C07H3G070190.1	C88_C07H3G070190.2	C88_C07H4G095110.1	C88_C07H4G095690.1	C88_C07H4G095700.1	C88_C07H4G097410.1	C88_C07H4G097420.1	SMEL4.1_06g005450.1	SMEL4.1_06g005470.1	SMEL4.1_06g005480.1	SMEL4.1_06g005490.1	SMEL4.1_07g017090.1	SMEL4.1_09g022750.1	SaSP2275_utg173_g17764.1	SaSP2275_utg179_g18736.1	SaSP2275_utg179_g18737.1	SaSP2275_utg179_g18860.1	SaSP2275_utg179_g18861.1	SaSP2275_utg179_g18863.1	SaSP2275_utg179_g18864.1	Sd_g21279.4	Sd_g21280	Sd_g7022	Sd_g7857	Sn_g25339	Sn_g25717	Sn_g25718	Sn_g25722	Sn_g25723	Sn_g25853	Sn_g25854	Solyc04T001880.1	Solyc04T001880.2
OG0000183:	C88_C03H1G022020.1	C88_C03H1G022020.10	C88_C03H1G022020.11	C88_C03H1G022020.12	C88_C03H1G022020.2	C88_C03H1G022020.3	C88_C03H1G022020.4	C88_C03H1G022020.5	C88_C03H1G022020.6	C88_C03H1G022020.7	C88_C03H1G022020.8	C88_C03H1G022020.9	C88_C03H2G057020.1	C88_C03H2G057020.10	C88_C03H2G057020.11	C88_C03H2G057020.12	C88_C03H2G057020.2	C88_C03H2G057020.3	C88_C03H2G057020.4	C88_C03H2G057020.5	C88_C03H2G057020.6	C88_C03H2G057020.7	C88_C03H2G057020.8	C88_C03H2G057020.9	C88_C03H3G092290.1	C88_C03H3G092290.10	C88_C03H3G092290.11	C88_C03H3G092290.12	C88_C03H3G092290.13	C88_C03H3G092290.2	C88_C03H3G092290.3	C88_C03H3G092290.4	C88_C03H3G092290.5	C88_C03H3G092290.6	C88_C03H3G092290.7	C88_C03H3G092290.8	C88_C03H3G092290.9	C88_C03H4G126720.1	C88_C03H4G126720.10	C88_C03H4G126720.11	C88_C03H4G126720.12	C88_C03H4G126720.13	C88_C03H4G126720.14	C88_C03H4G126720.2	C88_C03H4G126720.3	C88_C03H4G126720.4	C88_C03H4G126720.5	C88_C03H4G126720.6	C88_C03H4G126720.7
OG0000184:	C88_C03H1G014430.1	C88_C03H1G014450.1	C88_C03H1G014460.1	C88_C03H1G014470.1	C88_C03H1G014480.1	C88_C03H1G014500.1	C88_C03H1G014540.1	C88_C03H1G014570.1	C88_C03H1G014580.1	C88_C03H1G014610.1	C88_C03H1G014660.1	C88_C03H1G014670.1	C88_C03H1G014680.1	C88_C03H1G014690.1	C88_C03H1G014740.1	C88_C03H2G049400.1	C88_C03H2G049410.1	C88_C03H2G049420.1	C88_C03H2G049430.1	C88_C03H2G049490.1	C88_C03H2G049570.1	C88_C03H2G049590.1	C88_C03H2G049600.1	C88_C03H2G049640.1	C88_C03H2G049650.1	C88_C03H2G049700.1	C88_C03H2G049710.1	C88_C03H3G084670.1	C88_C03H3G084680.1	C88_C03H3G084700.1	C88_C03H3G084710.1	C88_C03H3G084720.1	C88_C03H3G084730.1	C88_C03H3G084750.1	C88_C03H3G084760.1	C88_C03H3G084780.1	C88_C03H3G084800.1	C88_C03H3G084810.1	C88_C03H3G084820.1	C88_C03H3G084840.1	C88_C03H3G084850.1	C88_C03H3G084860.1	C88_C03H3G084880.1	C88_C03H3G084900.1	C88_C03H3G084930.1	C88_C03H4G119270.1	C88_C03H4G119280.1	C88_C03H4G119300.1	C88_C03H4G119310.1
OG0000185:	C88_C00H1G005820.1	C88_C00H4G075740.1	C88_C00H4G075750.1	C88_C00H4G076850.1	C88_C01H1G010130.1	C88_C01H2G059770.1	C88_C01H4G152570.1	C88_C01H4G152580.1	C88_C01H4G152810.1	C88_C01H4G155890.1	C88_C01H4G159750.1	C88_C02H1G007120.1	C88_C02H2G035040.1	C88_C02H4G102280.1	C88_C03H1G006890.1	C88_C03H1G006890.2	C88_C03H2G041940.1	C88_C03H3G077110.1	C88_C03H4G110150.1	C88_C03H4G111360.1	C88_C03H4G112210.1	C88_C04H2G048950.1	C88_C04H2G049650.1	C88_C04H4G112490.1	C88_C04H4G113610.1	C88_C05H1G019590.1	C88_C05H2G041260.1	C88_C05H3G066200.1	C88_C05H3G071700.1	C88_C05H4G092530.1	C88_C05H4G098100.1	C88_C06H1G007000.1	C88_C06H1G007000.2	C88_C06H2G038720.1	C88_C06H2G041710.1	C88_C06H3G073860.1	C88_C06H4G106860.1	C88_C07H1G008190.1	C88_C07H1G009480.1	C88_C07H4G089270.1	C88_C08H1G009560.1	C88_C08H2G034410.1	C88_C09H1G011270.1	C88_C09H1G012820.1	C88_C09H1G015400.1	C88_C09H1G017210.1	C88_C09H2G045360.1	C88_C09H2G047190.1	C88_C09H3G072390.1
OG0000186:	C88_C04H1G017990.1	C88_C04H1G017990.2	C88_C04H1G017990.3	C88_C04H1G017990.4	C88_C04H1G017990.5	C88_C04H1G017990.6	C88_C04H1G026470.1	C88_C04H1G026470.10	C88_C04H1G026470.11	C88_C04H1G026470.12	C88_C04H1G026470.13	C88_C04H1G026470.2	C88_C04H1G026470.3	C88_C04H1G026470.4	C88_C04H1G026470.5	C88_C04H1G026470.6	C88_C04H1G026470.7	C88_C04H1G026470.8	C88_C04H1G026470.9	C88_C04H2G053930.1	C88_C04H2G053930.2	C88_C04H2G053930.3	C88_C04H2G053930.4	C88_C04H2G053930.5	C88_C04H2G053930.6	C88_C04H2G053930.7	C88_C04H2G053930.8	C88_C04H2G062820.1	C88_C04H2G062820.2	C88_C04H2G062820.3	C88_C04H2G062820.4	C88_C04H2G062820.5	C88_C04H2G062820.6	C88_C04H3G087150.1	C88_C04H3G087150.2	C88_C04H3G087150.3	C88_C04H3G087150.4	C88_C04H3G087150.5	C88_C04H3G093420.1	C88_C04H3G093420.2	C88_C04H4G118100.1	C88_C04H4G118100.2	C88_C04H4G118100.3	C88_C04H4G118100.4	C88_C04H4G118100.5	C88_C04H4G118100.6	C88_C04H4G118100.7	C88_C04H4G126090.1	C88_C04H4G126090.10
OG0000187:	C88_C04H1G003190.1	C88_C04H1G003200.1	C88_C04H1G003210.1	C88_C04H1G003220.1	C88_C04H1G009550.1	C88_C04H1G009570.1	C88_C04H1G009590.1	C88_C04H1G009610.1	C88_C04H1G009640.1	C88_C04H1G009660.1	C88_C04H2G037130.1	C88_C04H2G037140.1	C88_C04H2G037200.1	C88_C04H2G037210.1	C88_C04H2G037260.1	C88_C04H2G037260.2	C88_C04H2G043900.1	C88_C04H2G043960.1	C88_C04H2G044000.1	C88_C04H2G044010.1	C88_C04H2G044030.1	C88_C04H3G073410.1	C88_C04H3G073420.1	C88_C04H3G078730.1	C88_C04H3G078820.1	C88_C04H3G078840.1	C88_C04H3G078860.1	C88_C04H3G078880.1	C88_C04H3G078900.1	C88_C04H3G078920.1	C88_C04H3G080400.1	C88_C04H4G103640.1	C88_C04H4G103650.1	C88_C04H4G103660.1	C88_C04H4G103670.1	C88_C04H4G109620.1	C88_C06H4G117950.1	SMEL4.1_11g020280.1	SMEL4.1_11g020300.1	SMEL4.1_11g022380.1	SMEL4.1_11g022390.1	SMEL4.1_11g022420.1	SMEL4.1_11g022430.1	SMEL4.1_11g022450.1	SMEL4.1_11g022470.1	Sd_g10873.2	Sd_g10875	Sd_g26622	Sd_g26623
OG0000188:	C88_C00H2G034880.1	C88_C00H3G045820.1	C88_C00H3G045830.1	C88_C00H3G045840.1	C88_C00H3G045850.1	C88_C01H1G027490.1	C88_C01H1G027510.1	C88_C01H3G120890.1	C88_C01H3G121920.1	C88_C01H4G169320.1	C88_C02H2G042840.1	C88_C03H1G009200.1	C88_C03H1G009210.1	C88_C03H1G009220.1	C88_C03H1G009260.1	C88_C03H1G009270.1	C88_C03H1G009300.1	C88_C03H1G025870.1	C88_C03H1G026100.1	C88_C03H1G026110.1	C88_C03H1G026120.1	C88_C03H2G044380.1	C88_C03H2G044390.1	C88_C03H2G044400.1	C88_C03H2G044410.1	C88_C03H2G060880.1	C88_C03H2G061060.1	C88_C03H2G061070.1	C88_C03H3G079370.1	C88_C03H3G079380.1	C88_C03H3G079390.1	C88_C03H3G079430.1	C88_C03H3G079440.1	C88_C03H3G079470.1	C88_C03H3G096140.1	C88_C03H3G096150.1	C88_C03H3G096340.1	C88_C03H3G096350.1	C88_C03H4G114480.1	C88_C03H4G114490.1	C88_C03H4G114500.1	C88_C03H4G114510.1	C88_C03H4G130700.1	C88_C03H4G130710.1	C88_C03H4G130900.1	C88_C03H4G130910.1	C88_C04H1G020630.1	C88_C04H3G089000.1	C88_C06H1G020770.1
OG0000189:	C88_C01H2G083180.1	C88_C01H2G085050.1	C88_C01H3G108850.1	C88_C01H3G136410.1	C88_C01H3G136420.1	C88_C01H4G163690.1	C88_C02H1G003210.1	C88_C02H1G004190.1	C88_C02H1G009760.1	C88_C02H2G036590.1	C88_C02H2G042110.1	C88_C02H2G048710.1	C88_C02H3G074690.1	C88_C02H3G081130.1	C88_C02H4G101410.1	C88_C03H2G044690.1	C88_C03H3G073260.1	C88_C03H3G073270.1	C88_C03H3G073280.1	C88_C03H4G108350.1	C88_C03H4G108360.1	C88_C03H4G108370.1	C88_C03H4G114890.1	C88_C04H2G053020.1	C88_C04H2G053030.1	C88_C04H2G053040.1	C88_C04H2G053190.1	C88_C04H4G118210.1	C88_C05H1G018180.1	C88_C05H2G044510.1	C88_C05H4G081890.1	C88_C06H2G034840.1	C88_C06H4G126420.1	C88_C06H4G126430.1	C88_C07H1G005060.1	C88_C07H1G006580.1	C88_C07H1G010290.1	C88_C07H2G032560.1	C88_C08H2G044250.1	C88_C08H3G069020.1	C88_C08H3G070350.1	C88_C09H1G014890.1	C88_C09H1G017050.1	C88_C09H1G017470.1	C88_C09H1G018980.1	C88_C09H1G020620.1	C88_C09H2G044800.1	C88_C09H2G047030.1	C88_C09H3G080980.1
OG0000190:	C88_C11H1G000220.1	C88_C11H1G008900.1	C88_C11H1G008930.1	C88_C11H2G025980.1	C88_C11H2G034960.1	C88_C11H2G034980.1	C88_C11H3G051290.1	C88_C11H3G058740.1	C88_C11H3G058760.1	C88_C11H4G076080.1	C88_C11H4G083550.1	C88_C11H4G083560.1	C88_C11H4G083580.1	SMEL4.1_11g026910.1	SaSP2275_utg143_g15941.1	SaSP2275_utg143_g15943.1	SaSP2275_utg143_g15943.2	SaSP2275_utg143_g15944.1	SaSP2275_utg143_g15945.1	SaSP2275_utg143_g15946.1	SaSP2275_utg143_g15947.1	SaSP2275_utg143_g15948.1	SaSP2275_utg143_g15949.1	SaSP2275_utg213_g21039.1	Sd_g14206.3	Sd_g14207	Sd_g14208	Sd_g16802	Sd_g20208.1	Sd_g8442	Sn_g1063	Sn_g1064	Sn_g34601	Sn_g34602	Sn_g34603	Sn_g34605	Sn_g34608	Sn_g34609	Sn_g34610.1	Sn_g34612	Sn_g34614	Sn_g34615	Sn_g6307	Sn_g6308	Sn_g6310	Solyc11T000048.1	Solyc11T000646.1	Solyc11T000647.1	sp2273chr10_g00764.1
OG0000191:	C88_C01H1G033760.1	C88_C01H1G033760.10	C88_C01H1G033760.11	C88_C01H1G033760.2	C88_C01H1G033760.3	C88_C01H1G033760.4	C88_C01H1G033760.5	C88_C01H1G033760.6	C88_C01H1G033760.7	C88_C01H1G033760.8	C88_C01H1G033760.9	C88_C01H2G081670.1	C88_C01H2G081670.10	C88_C01H2G081670.2	C88_C01H2G081670.3	C88_C01H2G081670.4	C88_C01H2G081670.5	C88_C01H2G081670.6	C88_C01H2G081670.7	C88_C01H2G081670.8	C88_C01H2G081670.9	C88_C01H3G128310.1	C88_C01H3G128310.10	C88_C01H3G128310.11	C88_C01H3G128310.12	C88_C01H3G128310.13	C88_C01H3G128310.2	C88_C01H3G128310.3	C88_C01H3G128310.4	C88_C01H3G128310.5	C88_C01H3G128310.6	C88_C01H3G128310.7	C88_C01H3G128310.8	C88_C01H3G128310.9	C88_C01H4G175660.1	C88_C01H4G175660.10	C88_C01H4G175660.11	C88_C01H4G175660.12	C88_C01H4G175660.2	C88_C01H4G175660.3	C88_C01H4G175660.4	C88_C01H4G175660.5	C88_C01H4G175660.6	C88_C01H4G175660.7	C88_C01H4G175660.8	C88_C01H4G175660.9	C88_C08H1G007760.1	C88_C08H1G007760.2	C88_C08H1G007760.3
OG0000192:	C88_C02H1G007450.1	C88_C02H1G007450.10	C88_C02H1G007450.11	C88_C02H1G007450.12	C88_C02H1G007450.13	C88_C02H1G007450.14	C88_C02H1G007450.15	C88_C02H1G007450.16	C88_C02H1G007450.17	C88_C02H1G007450.2	C88_C02H1G007450.3	C88_C02H1G007450.4	C88_C02H1G007450.5	C88_C02H1G007450.6	C88_C02H1G007450.7	C88_C02H1G007450.8	C88_C02H1G007450.9	C88_C02H1G025150.1	C88_C02H1G025150.2	C88_C02H2G039770.1	C88_C02H2G039770.2	C88_C02H2G039770.3	C88_C02H2G039770.4	C88_C02H2G039770.5	C88_C02H2G039770.6	C88_C02H2G039770.7	C88_C02H2G039770.8	C88_C02H2G057930.1	C88_C02H3G072080.1	C88_C02H3G072080.2	C88_C02H3G072080.3	C88_C02H3G072080.4	C88_C02H3G072080.5	C88_C02H3G072080.6	C88_C02H3G072080.7	C88_C02H3G090230.1	C88_C02H3G090230.2	C88_C02H4G104650.1	C88_C02H4G104650.10	C88_C02H4G104650.11	C88_C02H4G104650.2	C88_C02H4G104650.3	C88_C02H4G104650.4	C88_C02H4G104650.5	C88_C02H4G104650.6	C88_C02H4G104650.7	C88_C02H4G104650.8	C88_C02H4G104650.9	C88_C02H4G122470.1
OG0000193:	C88_C09H1G006120.1	C88_C09H1G006130.2	C88_C09H2G035670.1	C88_C09H2G035680.1	C88_C09H3G066480.1	C88_C09H4G094610.1	C88_C09H4G094620.1	C88_C10H1G005590.1	C88_C10H1G005610.1	C88_C10H2G034230.1	C88_C10H3G063530.1	C88_C10H4G092510.1	SMEL4.1_00g009830.1	SMEL4.1_04g005740.1	SMEL4.1_09g002510.1	SaSP2275_utg256_g23512.1	SaSP2275_utg256_g23512.2	SaSP2275_utg256_g23512.3	SaSP2275_utg256_g23512.4	SaSP2275_utg50_g05172.1	SaSP2275_utg62_g09096.1	SaSP2275_utg62_g09096.2	SaSP2275_utg62_g09096.3	SaSP2275_utg62_g09096.4	SaSP2275_utg62_g09096.5	SaSP2275_utg62_g09098.1	SaSP2275_utg62_g09098.2	SaSP2275_utg62_g09098.3	SaSP2275_utg62_g09098.4	SaSP2275_utg62_g09100.1	SaSP2275_utg62_g09100.2	SaSP2275_utg62_g09100.3	Sd_g2152	Sd_g2153	Sd_g2676	Sn_g32339	Sn_g32340	Sn_g6764	Solyc03T000702.1	Solyc09T000189.4	Solyc09T000189.7	Solyc09T000190.3	Solyc09T000191.1	Solyc10T000519.1	Solyc10T000520.1	Solyc10T000521.1	sp2273chr06_g00859.1	sp2273chr06_g00859.2	sp2273chr06_g00859.3
OG0000194:	C88_C01H1G000460.1	C88_C01H1G000480.1	C88_C01H1G000500.1	C88_C01H1G000510.1	C88_C01H1G000510.2	C88_C01H1G000520.1	C88_C01H1G000530.1	C88_C01H2G047670.1	C88_C01H2G047680.1	C88_C01H2G047690.1	C88_C01H2G047700.1	C88_C01H2G047730.1	C88_C01H2G047740.1	C88_C01H2G047750.1	C88_C01H2G047760.1	C88_C01H2G047760.2	C88_C01H2G047770.1	C88_C01H2G047780.1	C88_C01H2G047790.1	C88_C01H2G047800.1	C88_C01H2G047810.1	C88_C01H2G047830.1	C88_C01H2G047840.1	C88_C01H2G047840.2	C88_C01H2G047840.3	C88_C01H3G095500.1	C88_C01H3G095510.1	C88_C01H3G095530.1	C88_C01H3G095540.1	C88_C01H3G095540.2	C88_C01H3G095550.1	C88_C01H4G141500.1	C88_C01H4G141510.1	C88_C01H4G141520.1	C88_C01H4G141520.2	C88_C01H4G141530.1	C88_C01H4G141540.1	C88_C01H4G141540.2	C88_C01H4G141550.1	C88_C01H4G141570.1	C88_C01H4G141580.1	C88_C01H4G141580.2	C88_C01H4G141580.3	C88_C01H4G141580.4	C88_C01H4G141580.5	C88_C01H4G146510.1	C88_C12H1G015830.1	C88_C12H2G046450.1	C88_C12H3G072920.1
OG0000195:	C88_C02H1G003630.1	C88_C02H1G003630.2	C88_C02H1G003630.3	C88_C02H1G003630.4	C88_C02H1G010980.1	C88_C02H1G010980.2	C88_C02H1G010980.3	C88_C02H1G010980.4	C88_C02H2G035690.1	C88_C02H2G035690.2	C88_C02H2G035690.3	C88_C02H2G043390.1	C88_C02H2G043390.2	C88_C02H2G043390.3	C88_C02H3G068210.1	C88_C02H3G068210.2	C88_C02H3G068210.3	C88_C02H3G068210.4	C88_C02H3G068210.5	C88_C02H3G075920.1	C88_C02H3G075920.2	C88_C02H4G100550.1	C88_C02H4G100550.2	C88_C02H4G100550.3	C88_C02H4G100550.4	C88_C02H4G100550.5	C88_C02H4G100550.6	C88_C02H4G100550.7	C88_C02H4G108280.1	C88_C02H4G108280.2	C88_C02H4G108280.3	C88_C02H4G108280.4	C88_C02H4G108280.5	PRAM_25895.1.p4	SMEL4.1_02g014970.1	SMEL4.1_12g007740.1	SaSP2275_utg293_g24430.1	SaSP2275_utg293_g24430.2	SaSP2275_utg293_g24430.3	SaSP2275_utg293_g24430.4	SaSP2275_utg293_g24430.5	SaSP2275_utg293_g24430.6	SaSP2275_utg364_g27820.1	SaSP2275_utg364_g27820.2	SaSP2275_utg55_g08184.1	SaSP2275_utg55_g08184.2	SaSP2275_utg55_g08184.3	Sd_g1585	Sd_g5262
OG0000196:	C88_C01H1G005560.1	C88_C01H1G005560.2	C88_C01H1G005560.3	C88_C01H1G005560.4	C88_C01H1G005560.5	C88_C01H2G052960.1	C88_C01H2G052960.10	C88_C01H2G052960.11	C88_C01H2G052960.12	C88_C01H2G052960.2	C88_C01H2G052960.3	C88_C01H2G052960.4	C88_C01H2G052960.5	C88_C01H2G052960.6	C88_C01H2G052960.7	C88_C01H2G052960.8	C88_C01H2G052960.9	C88_C01H3G100540.1	C88_C01H3G100540.2	C88_C01H3G100540.3	C88_C01H3G100540.4	C88_C01H3G100540.5	C88_C01H4G145950.1	C88_C01H4G145950.2	C88_C01H4G145950.3	C88_C01H4G145950.4	C88_C04H4G119460.1	C88_C09H1G020530.1	C88_C09H2G050310.1	C88_C09H3G078890.1	C88_C09H3G078900.1	C88_C09H4G108610.1	C88_C09H4G108620.1	C88_C10H3G086860.1	C88_C10H3G086860.2	C88_C10H3G086860.3	C88_C11H1G017680.1	C88_C11H1G017680.2	C88_C11H2G043910.1	C88_C11H2G043910.2	C88_C11H2G043910.3	C88_C11H3G068440.1	C88_C11H3G068440.2	C88_C11H3G068440.3	C88_C11H4G092440.1	C88_C11H4G092440.2	SMEL4.1_01g035970.1	SMEL4.1_12g010700.1	SaSP2275_utg296_g24681.1
OG0000197:	C88_C00H3G044660.1	C88_C00H3G044660.2	C88_C00H3G044660.3	C88_C00H3G044660.4	C88_C00H3G044690.1	C88_C00H3G044690.2	C88_C00H3G044710.1	C88_C00H3G044710.2	C88_C00H3G044730.1	C88_C00H3G044750.1	C88_C03H1G007180.1	C88_C03H1G007180.10	C88_C03H1G007180.11	C88_C03H1G007180.12	C88_C03H1G007180.13	C88_C03H1G007180.2	C88_C03H1G007180.3	C88_C03H1G007180.4	C88_C03H1G007180.5	C88_C03H1G007180.6	C88_C03H1G007180.7	C88_C03H1G007180.8	C88_C03H1G007180.9	C88_C03H1G007200.1	C88_C03H1G007200.2	C88_C03H1G007200.3	C88_C03H1G007220.1	C88_C03H1G007220.2	C88_C03H1G007240.1	C88_C03H1G007240.2	C88_C03H1G007240.3	C88_C03H2G041730.1	C88_C03H2G041760.1	C88_C03H2G041760.2	C88_C03H2G042240.1	C88_C03H2G042240.2	C88_C03H2G042240.3	C88_C03H2G042240.4	C88_C03H2G042240.5	C88_C03H2G042240.6	C88_C03H2G042240.7	C88_C03H3G077420.1	C88_C03H3G077420.2	C88_C03H3G077420.3	C88_C03H3G077420.4	C88_C03H4G112500.1	C88_C03H4G112520.1	C88_C03H4G112540.1	C88_C03H4G112540.2
OG0000198:	C88_C06H1G018470.1	C88_C06H1G018470.2	C88_C06H1G022540.1	C88_C06H1G022560.1	C88_C06H1G022570.1	C88_C06H1G022580.1	C88_C06H1G022590.1	C88_C06H2G051250.1	C88_C06H2G055510.1	C88_C06H2G055530.1	C88_C06H2G055540.1	C88_C06H2G055550.1	C88_C06H2G055560.1	C88_C06H3G084000.1	C88_C06H3G088990.1	C88_C06H3G089000.1	C88_C06H3G089010.1	C88_C06H3G089020.1	C88_C06H4G116600.1	C88_C06H4G120830.1	C88_C06H4G120850.1	C88_C06H4G120860.1	C88_C06H4G120870.1	C88_C06H4G120880.1	C88_C06H4G120900.1	C88_C06H4G120910.1	C88_C06H4G120920.1	SMEL4.1_06g020520.1	SMEL4.1_06g020530.1	SaSP2275_utg138_g15226.1	SaSP2275_utg226_g21912.1	SaSP2275_utg226_g21912.2	SaSP2275_utg226_g21916.1	Sd_g20415	Sn_g20903	Sn_g20904	Sn_g20909	Sn_g20910	Sn_g20911.1	Sn_g20912.1	Sn_g20913	Sn_g20914	Sn_g20915	Sn_g5264	Solyc06T001397.1	Solyc06T001712.1	Solyc06T001713.1	sp2273chr06_g01667.1	sp2273chr06_g01667.2
[truncated: 80,225 more rows]
[truncated: 1,693 more columns]

## Sheet: Table S6
Table S6. OrthoFinder statistics of the orthogroups of the analysis with 7 plant species (resistant/tolerant species: S. dulcamara and S. americanum SP2773 and susceptible species: S. nigrum, S. americanum SP2775, S. lycopersicum, S. melongena and S. tuberosum)
Number of genes	449192
Number of genes in orthogroups	398266
Number of unassigned genes	50926
Percentage of genes in orthogroups	88.7
Percentage of ussigned genes	11.3
Number of orthogroups	29498
Number of species-specific orthogroups	794
Number of genes in species-specific orthogroups	5549
Percentage of genes in species-specific orthogroups	1.2
Mean orthogroup size	13.5
Median orthogroup size	11
G50 (assigned genes)	17
G50 (all genes)	15
O50 (assigned genes)	7117
O50 (all genes)	8736
[truncated: 2 more rows]

## Sheet: Table S7
Table S7. Number of common orthogroups between the 7 plant species (resistant/tolerant species: S. dulcamara and S. americanum SP2773 and susceptible species: S. nigrum, S. americanum SP2775, S. lycopersicum, S. melongena and S. tuberosum)
[truncated: 8 more rows]

[truncated: 7 more sheets: Table S8, Table S9, Table S10, Table S11, Table S12, Table S13, Table S14]
